# Supplementary material for: Activating clinical trials: a process improvement approach
Source: Trials. 2016 Feb 24;17:106. doi: 10.1186/s13063-016-1227-2 (PMC4765218; doi:10.1186/s13063-016-1227-2)
Supplement: Additional file 1: — Process duration data for the trials included in the study. (XLSX 83 kb) [file 13063_2016_1227_MOESM1_ESM.xlsx]

## Sheet: Durations activated CTs
ID randomly generated A	Number of days in Contract Negotiation	Number of days in Budget Negotiation	Lead time previous PI review	Number of days in PI review	Lead time previous DSR review	Number of days in DSR review	Lead time previous Sponsor review	Number of days in Sponsor review
Clinical trial 1	0	0	7	4	0	0	0	0		Contract negotiation			Budget negotiation			DSR revision
Clinical trial 2	3	0	0	5	0	1	0	1		Distribution	EXPO(54.9)		Distribution	130 * BETA(0.795, 1.44)		Distribution	LOGN(3.18, 2.82)
Clinical trial 3	5	2	11	0	1	2	0	6		Mean	54.913		Mean	46.3		Mean	2.5641
Clinical trial 4	6	8	12	2	3	1	0	2		Standard Error	6.05666		Standard Error	5.47409		Standard Error	0.22908
Clinical trial 5	7	10	13	4	0	1	0	2		Median	33		Median	40.5		Median	2
Clinical trial 6	10	11	33	4	0	6	0	5		Mode	42		Mode	0		Mode	1
Clinical trial 7	10	12	29	12	1	2	0	7		Standard Deviation	50.3104		Standard Deviation	34.6212		Standard Deviation	2.02318
Clinical trial 8	12	13	6	1	0	7	0	3		Sample Variance	2531.14		Sample Variance	1198.63		Sample Variance	4.09324
Clinical trial 9	12	13	118	1	0	5	1	6		Kurtosis	0.328259		Kurtosis	-0.483447		Kurtosis	-0.720342
Clinical trial 10	14	14	0	3	0	6	0	11		Skewness	1.19611		Skewness	0.646788		Skewness	0.657668
Clinical trial 11	15	14	19	1	2	4	0	7		Range	189		Range	130		Range	7
Clinical trial 12	15	21	3	4	0	4	0	8		Minimum	0		Minimum	0		Minimum	0
Clinical trial 13	15	22	1	5	0	1	0	0		Maximum	189		Maximum	130		Maximum	7
Clinical trial 14	16	24	87	6	0	1	0	0		Sum	3789		Sum	1852		Sum	200
Clinical trial 15	16	29	8	6	0	2	0	0		Count	69		Count	40		Count	78
Clinical trial 16	17	32	68	7	0	3	0	5		Confidence Level(95.0%)	12.0859		Confidence Level(95.0%)	11.0724		Confidence Level(95.0%)	0.456156
Clinical trial 17	19	33	11	4	0	2	0	11
Clinical trial 18	19	36	95	8	0	2	0	4		Contract/Budget negotiation			Lead time previous PI review			Lead time previous Sponsor review
Clinical trial 19	19	38	6	1	0	1	1	15		Distribution	EXPO(43.1)		Distribution	WEIB(13.2, 0.501)		Distribution	LOGN(0.833, 0.665)
Clinical trial 20	20	39	39	3	1	4	0	13		Mean	43.1282		Mean	19.7692		Mean	0.782051
Clinical trial 21	20	42	8	10	0	4	0	0		Standard Error	4.73663		Standard Error	2.76484		Standard Error	0.519884
Clinical trial 22	20	43	21	7	0	7	0	0		Median	32		Median	11		Median	0
Clinical trial 23	21	43	7	8	9	4	0	0		Mode	0		Mode	0		Mode	0
Clinical trial 24	22	49	21	0	0	6	0	0		Standard Deviation	41.8328		Standard Deviation	24.4184		Standard Deviation	4.59149
Clinical trial 25	24	52	21	6	0	3	0	0		Sample Variance	1749.98		Sample Variance	596.258		Sample Variance	21.0818
Clinical trial 26	25	52	66	4	7	1	0	0		Kurtosis	0.79847		Kurtosis	3.87026		Kurtosis	71.6561
Clinical trial 27	25	55	9	12	0	3	0	7		Skewness	1.18798		Skewness	1.96994		Skewness	8.33645
Clinical trial 28	26	58	0	7	0	6	1	1		Range	175		Range	118		Range	40
Clinical trial 29	26	62	11	9	0	7	0	1		Minimum	0		Minimum	0		Minimum	0
Clinical trial 30	27	64	36	7	0	1	0	3		Maximum	175		Maximum	118		Maximum	40
Clinical trial 31	27	71	63	7	0	1	0	0		Sum	3364		Sum	1542		Sum	61
Clinical trial 32	28	77	69	1	0	1	0	0		Count	78		Count	78		Count	78
Clinical trial 33	32	86	53	0	1	2	0	13		Confidence Level(95.0%)	9.43184		Confidence Level(95.0%)	5.5055		Confidence Level(95.0%)	1.03522
Clinical trial 34	33	89	8	1	1	3	1	1
Clinical trial 35	33	91	49	4	1	1	1	12		PI review			Lead time previous DSR review			Sponsor review
Clinical trial 36	34	99	11	3	0	0	1	7		Distribution	29 * BETA(0.964, 3.82)		Distribution	10 * BETA(0.297, 2.49)		Distribution	25 * BETA(0.465, 1.45)
Clinical trial 37	34	103	21	0	1	0	0	24		Mean	4.88462		Mean	0.564103		Mean	5.5641
Clinical trial 38	39	104	29	2	2	4	0	21		Standard Error	0.538241		Standard Error	0.179344		Standard Error	0.710417
Clinical trial 39	42	111	65	4	7	1	0	0		Median	4		Median	0		Median	3.5
Clinical trial 40	42	130	60	2	0	5	0	9		Mode	0		Mode	0		Mode	0
Clinical trial 41	42		0	6	1	2	0	4		Standard Deviation	4.75362		Standard Deviation	1.58393		Standard Deviation	6.27423
Clinical trial 42	42		23	2	0	3	0	0		Sample Variance	22.5969		Sample Variance	2.50882		Sample Variance	39.366
Clinical trial 43	45		19	1	0	1	0	17		Kurtosis	6.26688		Kurtosis	16.0298		Kurtosis	0.552233
Clinical trial 44	55		5	4	0	3	0	21		Skewness	1.93266		Skewness	3.89446		Skewness	1.16371
Clinical trial 45	56		10	6	0	0	0	7		Range	28		Range	9		Range	24
Clinical trial 46	63		8	0	0	1	40	1		Minimum	0		Minimum	0		Minimum	0
Clinical trial 47	63		1	2	0	1	3	15		Maximum	28		Maximum	9		Maximum	24
Clinical trial 48	67		9	14	0	2	0	1		Sum	381		Sum	44		Sum	434
Clinical trial 49	68		3	1	0	4	0	9		Count	78		Count	78		Count	78
Clinical trial 50	70		8	0	0	1	0	0		Confidence Level(95.0%)	1.07178		Confidence Level(95.0%)	0.35712		Confidence Level(95.0%)	1.41462
Clinical trial 51	71		19	6	0	0	0	15
Clinical trial 52	77		30	7	0	6	0	16
Clinical trial 53	79		3	16	0	1	0	6
Clinical trial 54	84		0	1	2	3	7	2
Clinical trial 55	87		21	2	0	4	0	1
Clinical trial 56	92		18	3	0	0	0	7
Clinical trial 57	110		8	4	0	1	0	22
Clinical trial 58	112		5	2	0	1	0	0
Clinical trial 59	126		0	28	0	4	0	15
Clinical trial 60	127		13	8	0	1	0	4
Clinical trial 61	130		9	3	0	3	1	14
Clinical trial 62	136		1	7	0	1	0	11
Clinical trial 63	143		1	7	0	1	0	11
Clinical trial 64	148		32	0	0	1	1	5
Clinical trial 65	166		11	0	1	0	0	1
Clinical trial 66	168		12	14	0	2	0	0
Clinical trial 67	168		14	14	0	6	2	5
Clinical trial 68	175		24	6	0	5	0	1
Clinical trial 69	189		16	8	0	5	0	0
Clinical trial 70			0	1	3	6	0	0
Clinical trial 71			5	1	0	4	0	2
Clinical trial 72			7	11	0	1	1	3
Clinical trial 73			0	12	0	3	0	7
Clinical trial 74			13	0	0	1	0	0
Clinical trial 75			0	6	0	1	0	4
Clinical trial 76			0	3	0	5	0	2
Clinical trial 77			0	0	0	1	0	0
Clinical trial 78			0	0	0	0	0	0

## Sheet: Durations still in process CTs
ID randomly generated C	Number of days in Budget Negotiation	Number of days in Contract Negotiation			Budget negotiation			Contract negotiation
1	16	16			Distribution			Distribution
2	155	155			Mean	75.2		Mean	71.8
3	154	115			Standard Error			Standard Error
4	22	22			Median	65		Median	58
5	58	58			Mode			Mode
6	38	38			Standard Deviation	7.5		Standard Deviation	8.6
7	24	24			Sample Variance			Sample Variance
8	32	32			Kurtosis			Kurtosis
9	21	21			Skewness			Skewness
10	95	95			Range	183		Range	152
11	120	120			Minimum	9		Minimum	16
12	52	52			Maximum	192		Maximum	168
13	73	73			Sum	3009		Sum	1795
14	121	121			Count	40		Count	25
15	37	37			Confidence Level(95.0%)			Confidence Level(95.0%)
16	52	52
17	90	90
18	115	86
19	51	51
20	123	123
21	36	36
22	67	67
23	116
24	115
25	84
26	18
27	192
28	65
29	65
30	65
31	88
32	31
33	9
34	31
35	59
36	58
37	170
38	56
39	165
40	70
41		94
42		49
43		168

## Sheet: Durations all CTs combined
ID for Contract Negotiation	Number of days in Contract Negotiation - Combined	Number of days in Budget Negotiation - Combined	ID for Budget Negotiation		ID for Contract Negotiation	Number of days in Contract Negotiation	Number of days in Budget Negotiation	ID for Budget Negotiation			Dataset (including still in process and not including still in process)	Number of days in Contract Negotiation		Dataset (including still in process and not including still in process)	Number of days in Budget Negotiation
Clinical trial 1	0	0	Clinical trial 1		Clinical trial 1	0	0	Clinical trial 1			w/still in process	0		w/still in process	0
Clinical trial 2	3	0	Clinical trial 2		Clinical trial 2	3	0	Clinical trial 2			w/still in process	3		w/still in process	0
Clinical trial 3	5	2	Clinical trial 3		Clinical trial 3	5	2	Clinical trial 3			w/still in process	5		w/still in process	2
Clinical trial 4	6	8	Clinical trial 4		Clinical trial 4	6	8	Clinical trial 4			w/still in process	6		w/still in process	8
Clinical trial 5	7	10	Clinical trial 5		Clinical trial 5	7	10	Clinical trial 5			w/still in process	7		w/still in process	10
Clinical trial 6	10	11	Clinical trial 6		Clinical trial 6	10	11	Clinical trial 6			w/still in process	10		w/still in process	11
Clinical trial 7	10	12	Clinical trial 7		Clinical trial 7	10	12	Clinical trial 7			w/still in process	10		w/still in process	12
Clinical trial 8	12	13	Clinical trial 8		Clinical trial 8	12	13	Clinical trial 8			w/still in process	12		w/still in process	13
Clinical trial 9	12	13	Clinical trial 9		Clinical trial 9	12	13	Clinical trial 9			w/still in process	12		w/still in process	13
Clinical trial 10	14	14	Clinical trial 10		Clinical trial 10	14	14	Clinical trial 10			w/still in process	14		w/still in process	14
Clinical trial 11	15	14	Clinical trial 11		Clinical trial 11	15	14	Clinical trial 11			w/still in process	15		w/still in process	14
Clinical trial 12	15	21	Clinical trial 12		Clinical trial 12	15	21	Clinical trial 12			w/still in process	15		w/still in process	21
Clinical trial 13	15	22	Clinical trial 13		Clinical trial 13	15	22	Clinical trial 13			w/still in process	15		w/still in process	22
Clinical trial 14	16	24	Clinical trial 14		Clinical trial 14	16	24	Clinical trial 14			w/still in process	16		w/still in process	24
Clinical trial 15	16	29	Clinical trial 15		Clinical trial 15	16	29	Clinical trial 15			w/still in process	16		w/still in process	29
Clinical trial 16	17	32	Clinical trial 16		Clinical trial 16	17	32	Clinical trial 16			w/still in process	17		w/still in process	32
Clinical trial 17	19	33	Clinical trial 17		Clinical trial 17	19	33	Clinical trial 17			w/still in process	19		w/still in process	33
Clinical trial 18	19	36	Clinical trial 18		Clinical trial 18	19	36	Clinical trial 18			w/still in process	19		w/still in process	36
Clinical trial 19	19	38	Clinical trial 19		Clinical trial 19	19	38	Clinical trial 19			w/still in process	19		w/still in process	38
Clinical trial 20	20	39	Clinical trial 20		Clinical trial 20	20	39	Clinical trial 20			w/still in process	20		w/still in process	39
Clinical trial 21	20	42	Clinical trial 21		Clinical trial 21	20	42	Clinical trial 21			w/still in process	20		w/still in process	42
Clinical trial 22	20	43	Clinical trial 22		Clinical trial 22	20	43	Clinical trial 22			w/still in process	20		w/still in process	43
Clinical trial 23	21	43	Clinical trial 23		Clinical trial 23	21	43	Clinical trial 23			w/still in process	21		w/still in process	43
Clinical trial 24	22	49	Clinical trial 24		Clinical trial 24	22	49	Clinical trial 24			w/still in process	22		w/still in process	49
Clinical trial 25	24	52	Clinical trial 25		Clinical trial 25	24	52	Clinical trial 25			w/still in process	24		w/still in process	52
Clinical trial 26	25	52	Clinical trial 26		Clinical trial 26	25	52	Clinical trial 26			w/still in process	25		w/still in process	52
Clinical trial 27	25	55	Clinical trial 27		Clinical trial 27	25	55	Clinical trial 27			w/still in process	25		w/still in process	55
Clinical trial 28	26	58	Clinical trial 28		Clinical trial 28	26	58	Clinical trial 28			w/still in process	26		w/still in process	58
Clinical trial 29	26	62	Clinical trial 29		Clinical trial 29	26	62	Clinical trial 29			w/still in process	26		w/still in process	62
Clinical trial 30	27	64	Clinical trial 30		Clinical trial 30	27	64	Clinical trial 30			w/still in process	27		w/still in process	64
Clinical trial 31	27	71	Clinical trial 31		Clinical trial 31	27	71	Clinical trial 31			w/still in process	27		w/still in process	71
Clinical trial 32	28	77	Clinical trial 32		Clinical trial 32	28	77	Clinical trial 32			w/still in process	28		w/still in process	77
Clinical trial 33	32	86	Clinical trial 33		Clinical trial 33	32	86	Clinical trial 33			w/still in process	32		w/still in process	86
Clinical trial 34	33	89	Clinical trial 34		Clinical trial 34	33	89	Clinical trial 34			w/still in process	33		w/still in process	89
Clinical trial 35	33	91	Clinical trial 35		Clinical trial 35	33	91	Clinical trial 35			w/still in process	33		w/still in process	91
Clinical trial 36	34	99	Clinical trial 36		Clinical trial 36	34	99	Clinical trial 36			w/still in process	34		w/still in process	99
Clinical trial 37	34	103	Clinical trial 37		Clinical trial 37	34	103	Clinical trial 37			w/still in process	34		w/still in process	103
Clinical trial 38	39	104	Clinical trial 38		Clinical trial 38	39	104	Clinical trial 38			w/still in process	39		w/still in process	104
Clinical trial 39	42	111	Clinical trial 39		Clinical trial 39	42	111	Clinical trial 39			w/still in process	42		w/still in process	111
Clinical trial 40	42	130	Clinical trial 40		Clinical trial 40	42	130	Clinical trial 40			w/still in process	42		w/still in process	130
Clinical trial 41	42	16	1		Clinical trial 41	42					w/still in process	42		w/still in process	16
Clinical trial 42	42	155	2		Clinical trial 42	42					w/still in process	42		w/still in process	155
Clinical trial 43	45	154	3		Clinical trial 43	45					w/still in process	45		w/still in process	154
Clinical trial 44	55	22	4		Clinical trial 44	55					w/still in process	55		w/still in process	22
Clinical trial 45	56	58	5		Clinical trial 45	56					w/still in process	56		w/still in process	58
Clinical trial 46	63	38	6		Clinical trial 46	63					w/still in process	63		w/still in process	38
Clinical trial 47	63	24	7		Clinical trial 47	63					w/still in process	63		w/still in process	24
Clinical trial 48	67	32	8		Clinical trial 48	67					w/still in process	67		w/still in process	32
Clinical trial 49	68	21	9		Clinical trial 49	68					w/still in process	68		w/still in process	21
Clinical trial 50	70	95	10		Clinical trial 50	70					w/still in process	70		w/still in process	95
Clinical trial 51	71	120	11		Clinical trial 51	71					w/still in process	71		w/still in process	120
Clinical trial 52	77	52	12		Clinical trial 52	77					w/still in process	77		w/still in process	52
Clinical trial 53	79	73	13		Clinical trial 53	79					w/still in process	79		w/still in process	73
Clinical trial 54	84	121	14		Clinical trial 54	84					w/still in process	84		w/still in process	121
Clinical trial 55	87	37	15		Clinical trial 55	87					w/still in process	87		w/still in process	37
Clinical trial 56	92	52	16		Clinical trial 56	92					w/still in process	92		w/still in process	52
Clinical trial 57	110	90	17		Clinical trial 57	110					w/still in process	110		w/still in process	90
Clinical trial 58	112	115	18		Clinical trial 58	112					w/still in process	112		w/still in process	115
Clinical trial 59	126	51	19		Clinical trial 59	126					w/still in process	126		w/still in process	51
Clinical trial 60	127	123	20		Clinical trial 60	127					w/still in process	127		w/still in process	123
Clinical trial 61	130	36	21		Clinical trial 61	130					w/still in process	130		w/still in process	36
Clinical trial 62	136	67	22		Clinical trial 62	136					w/still in process	136		w/still in process	67
Clinical trial 63	143	116	23		Clinical trial 63	143					w/still in process	143		w/still in process	116
Clinical trial 64	148	115	24		Clinical trial 64	148					w/still in process	148		w/still in process	115
Clinical trial 65	166	84	25		Clinical trial 65	166					w/still in process	166		w/still in process	84
Clinical trial 66	168	18	26		Clinical trial 66	168					w/still in process	168		w/still in process	18
Clinical trial 67	168	192	27		Clinical trial 67	168					w/still in process	168		w/still in process	192
Clinical trial 68	175	65	28		Clinical trial 68	175					w/still in process	175		w/still in process	65
Clinical trial 69	189	65	29		Clinical trial 69	189					w/still in process	189		w/still in process	65
1	16	65	30								w/still in process	16		w/still in process	65
2	155	88	31								w/still in process	155		w/still in process	88
3	115	31	32								w/still in process	115		w/still in process	31
4	22	9	33								w/still in process	22		w/still in process	9
5	58	31	34								w/still in process	58		w/still in process	31
6	38	59	35								w/still in process	38		w/still in process	59
7	24	58	36								w/still in process	24		w/still in process	58
8	32	170	37								w/still in process	32		w/still in process	170
9	21	56	38								w/still in process	21		w/still in process	56
10	95	165	39								w/still in process	95		w/still in process	165
11	120	70	40								w/still in process	120		w/still in process	70
12	52										w/still in process	52		w/o still in process	0
13	73										w/still in process	73		w/o still in process	0
14	121										w/still in process	121		w/o still in process	2
15	37										w/still in process	37		w/o still in process	8
16	52										w/still in process	52		w/o still in process	10
17	90										w/still in process	90		w/o still in process	11
18	86										w/still in process	86		w/o still in process	12
19	51										w/still in process	51		w/o still in process	13
20	123										w/still in process	123		w/o still in process	13
21	36										w/still in process	36		w/o still in process	14
22	67										w/still in process	67		w/o still in process	14
											w/o still in process	0		w/o still in process	21
											w/o still in process	3		w/o still in process	22
											w/o still in process	5		w/o still in process	24
											w/o still in process	6		w/o still in process	29
											w/o still in process	7		w/o still in process	32
											w/o still in process	10		w/o still in process	33
											w/o still in process	10		w/o still in process	36
											w/o still in process	12		w/o still in process	38
											w/o still in process	12		w/o still in process	39
											w/o still in process	14		w/o still in process	42
											w/o still in process	15		w/o still in process	43
											w/o still in process	15		w/o still in process	43
											w/o still in process	15		w/o still in process	49
											w/o still in process	16		w/o still in process	52
											w/o still in process	16		w/o still in process	52
											w/o still in process	17		w/o still in process	55
											w/o still in process	19		w/o still in process	58
											w/o still in process	19		w/o still in process	62
											w/o still in process	19		w/o still in process	64
											w/o still in process	20		w/o still in process	71
											w/o still in process	20		w/o still in process	77
											w/o still in process	20		w/o still in process	86
											w/o still in process	21		w/o still in process	89
											w/o still in process	22		w/o still in process	91
											w/o still in process	24		w/o still in process	99
											w/o still in process	25		w/o still in process	103
											w/o still in process	25		w/o still in process	104
											w/o still in process	26		w/o still in process	111
											w/o still in process	26		w/o still in process	130
											w/o still in process	27
											w/o still in process	27
											w/o still in process	28
											w/o still in process	32
											w/o still in process	33
											w/o still in process	33
											w/o still in process	34
											w/o still in process	34
											w/o still in process	39
											w/o still in process	42
											w/o still in process	42
											w/o still in process	42
											w/o still in process	42
											w/o still in process	45
											w/o still in process	55
											w/o still in process	56
											w/o still in process	63
											w/o still in process	63
											w/o still in process	67
											w/o still in process	68
											w/o still in process	70
											w/o still in process	71
											w/o still in process	77
											w/o still in process	79
											w/o still in process	84
											w/o still in process	87
											w/o still in process	92
											w/o still in process	110
											w/o still in process	112
											w/o still in process	126
											w/o still in process	127
											w/o still in process	130
											w/o still in process	136
											w/o still in process	143
											w/o still in process	148
											w/o still in process	166
											w/o still in process	168
											w/o still in process	168
											w/o still in process	175
											w/o still in process	189

## Sheet: SNA
ID randomly generated B	Date	Document type	From	To
1	2011-11-10	Clinical trial agreement	Sponsor	OCR
2	2011-11-07	Budget	Sponsor	OCR
2	2011-11-07	Clinical trial agreement	Sponsor	OCR
2	2011-11-15	Clinical trial agreement	Sponsor	OCR
2	2011-11-21	Clinical trial agreement	OCR	Sponsor
2	2012-01-13	Clinical trial agreement	Sponsor	OCR
2	2012-01-13	Clinical trial agreement	OCR	Sponsor
2	2012-01-30	Clinical trial agreement	OCR	USF Legar
2	2012-02-01	Clinical trial agreement	USF Legal	OCR
2	2012-02-01	Clinical trial agreement	OCR	Sponsor
2	2012-02-06	Budget	PL	OCR
2	2012-03-13	Clinical trial agreement	OCR	PI
2	2012-03-22	Clinical trial agreement	OCR	Sponsor
2	2012-03-30	Clinical trial agreement	Sponsor	OCR
3	2011-02-23	Budget	PI	OCR
3	2011-02-23	Clinical trial agreement	PI	OCR
3	2011-03-01	Clinical trial agreement	OCR	USF Legar
3	2011-03-09	Clinical trial agreement	USF Legal	OCR
3	2011-03-09	Clinical trial agreement	OCR	Sponsor
3	2011-03-09	Clinical trial agreement	OCR	Sponsor
3	2011-03-24	Budget	PI	OCR
3	2011-03-24	Budget	PI	OCR
3	2011-04-01	Clinical trial agreement	Sponsor	OCR
3	2011-04-01	Clinical trial agreement	OCR	Sponsor
3	2011-05-17	Clinical trial agreement	Sponsor	OCR
3	2011-05-24	Clinical trial agreement	USF Legal	PI
3	2011-06-15	Budget	PI	OCR
3	2011-07-01	Clinical trial agreement	Sponsor	OCR
4	2010-10-27	Clinical trial agreement	Sponsor	OCR
5	2011-03-03	Budget	Sponsor	OCR
5	2011-03-17	Budget	Sponsor	OCR
5	2011-04-27	Budget	OCR	Sponsor
5	2011-05-31	Budget	OCR	Sponsor
5	2011-06-13	Budget	Sponsor	OCR
5	2011-06-15	Budget	OCR	Sponsor
5	2011-06-20	Budget	OCR	Sponsor
5	2011-06-30	Budget	OCR	Sponsor
5	2011-06-30	Budget	OCR	USF Legar
5	2011-07-12	Budget	Sponsor	OCR
5	2011-07-21	Clinical trial agreement	OCR	Sponsor
5	2011-07-28	Clinical trial agreement	Sponsor	OCR
6	2010-07-21	Clinical trial agreement	Sponsor	OCR
6	2010-07-28	Clinical trial agreement	Sponsor	OCR
6	2010-07-29	Budget	Sponsor	OCR
6	2010-08-31	Clinical trial agreement	OCR	Sponsor
6	2010-09-03	Clinical trial agreement	Sponsor	OCR
6	2010-09-03	Clinical trial agreement	Missing	OCR
6	2010-09-27	Clinical trial agreement	PI	Sponsor
6	2010-09-28	Clinical trial agreement	OCR	Sponsor
6	2010-10-08	Budget	Sponsor	OCR
6	2010-10-18	Clinical trial agreement	OCR	Sponsor
6	2011-04-11	Clinical trial agreement	Sponsor	OCR
6	2011-04-11	Clinical trial agreement	OCR	Sponsor
6	2011-04-13	Clinical trial agreement	OCR	PI
6	2011-09-13	Clinical trial agreement	OCR	Sponsor
7	2011-12-01	Budget	Sponsor	OCR
7	2011-12-01	Budget	Sponsor	OCR
7	2011-12-01	Clinical trial agreement	Sponsor	OCR
7	2011-12-05	Clinical trial agreement	P&L	OCR
7	2011-12-06	Clinical trial agreement	OCR	USF Legar
7	2011-12-12	Clinical trial agreement	OCR	Sponsor
7	2011-12-14	Budget	Missing	PL
7	2011-12-15	Budget	OCR	Sponsor
7	2011-12-15	Budget	OCR	Sponsor
7	2011-12-19	Clinical trial agreement	OCR	Sponsor
7	2011-12-21	Clinical trial agreement	OCR	Sponsor
7	2011-12-21	Clinical trial agreement	OCR	Sponsor
7	2011-12-21	Budget	Missing	PL
7	2012-01-13	Clinical trial agreement	OCR	USF Legar
7	2012-01-17	Clinical trial agreement	OCR	PI
7	2012-01-24	Clinical trial agreement	OCR	Sponsor
7	2012-01-31	Clinical trial agreement	Sponsor	OCR
8	2012-03-20	Budget	Sponsor	OCR
8	2012-03-20	Clinical trial agreement	Sponsor	OCR
8	2012-03-21	Clinical trial agreement	P&L	OCR
8	2012-03-23	Clinical trial agreement	OCR	USF Legar
8	2012-03-30	Clinical trial agreement	USF Legal	OCR
8	2012-03-30	Clinical trial agreement	OCR	Sponsor
8	2012-04-27	Clinical trial agreement	OCR	Sponsor
8	2012-05-15	Budget	Sponsor	PL
8	2012-05-15	Clinical trial agreement	OCR	Sponsor
8	2012-06-12	Clinical trial agreement	OCR	Sponsor
8	2012-06-15	Clinical trial agreement	Sponsor	OCR
9	2010-12-28	Clinical trial agreement	Sponsor	OCR
9	2011-01-03	Clinical trial agreement	Sponsor	OCR
9	2011-01-06	Clinical trial agreement	OCR	USF Legar
9	2011-01-14	Clinical trial agreement	OCR	Sponsor
9	2011-02-06	Clinical trial agreement	Sponsor	OCR
9	2011-02-16	Clinical trial agreement	Sponsor	OCR
9	2011-02-16	Clinical trial agreement	OCR	Sponsor
9	2011-02-28	Budget	PI	Sponsor
9	2011-02-28	Clinical trial agreement	Sponsor	OCR
9	2011-03-08	Clinical trial agreement	Sponsor	OCR
9	2011-03-08	Clinical trial agreement	OCR	Sponsor
9	2011-03-09	Clinical trial agreement	Sponsor	OCR
9	2011-03-16	Clinical trial agreement	OCR	Sponsor
9	2011-04-18	Clinical trial agreement	Sponsor	OCR
9	2011-04-19	Clinical trial agreement	OCR	Sponsor
9	2011-04-21	Clinical trial agreement	Sponsor	OCR
9	2011-05-03	Clinical trial agreement	OCR	Sponsor
9	2011-05-09	Clinical trial agreement	Sponsor	OCR
10	2011-04-07	Budget	Sponsor	OCR
10	2011-04-07	Clinical trial agreement	Sponsor	OCR
10	2011-04-13	Clinical trial agreement	OCR	Sponsor
10	2011-04-13	Budget	OCR	Sponsor
10	2011-04-13	Clinical trial agreement	OCR	USF Legar
10	2011-04-15	Clinical trial agreement	USF Legal	OCR
10	2011-04-15	Clinical trial agreement	OCR	Sponsor
10	2011-04-19	Clinical trial agreement	PL	OCR
10	2011-04-22	Clinical trial agreement	Sponsor	OCR
10	2011-05-12	Clinical trial agreement	OCR	Sponsor
10	2011-05-12	Clinical trial agreement	OCR	Sponsor
10	2011-05-25	Budget	Sponsor	OCR
10	2011-05-25	Budget	OCR	Sponsor
10	2011-07-06	Clinical trial agreement	USF Legal	OCR
10	2011-07-20	Clinical trial agreement	OCR	Sponsor
11	2011-04-29	Budget	PI	OCR
11	2011-04-29	Clinical trial agreement	PI	OCR
11	2011-05-10	Budget	PI	OCR
11	2011-05-10	Clinical trial agreement	PI	OCR
11	2011-05-11	Clinical trial agreement	OCR	USF Legar
11	2011-05-12	Clinical trial agreement	USF Legal	OCR
11	2011-05-12	Clinical trial agreement	OCR	USF Legar
11	2011-05-18	Budget	PI	OCR
11	2011-08-01	Budget	USF Legal	PI
11	2011-08-01	Clinical trial agreement	USF Legal	PI
11	2011-08-20	Clinical trial agreement	Sponsor	OCR
12	2011-04-29	Budget	PI	OCR
12	2011-04-29	Clinical trial agreement	OCR	OCR
12	2011-05-10	Budget	PI	OCR
12	2011-05-10	Clinical trial agreement	PI	OCR
12	2011-05-11	Clinical trial agreement	OCR	USF Legar
12	2011-05-12	Clinical trial agreement	USF Legal	Sponsor
12	2011-05-18	Budget	Sponsor	OCR
12	2011-05-20	Clinical trial agreement	Sponsor	OCR
12	2011-05-20	Clinical trial agreement	OCR	USF Legar
12	2011-05-27	Clinical trial agreement	USF Legal	Sponsor
12	2011-07-26	Clinical trial agreement	Sponsor	USF Legar
12	2011-08-01	Budget	USF Legal	PI
12	2011-08-01	Clinical trial agreement	USF Legal	PI
13	2011-09-06	Clinical trial agreement	PI	OCR
13	2011-09-07	Budget	USF Legal	PI
13	2011-09-07	Budget	PI	OCR
13	2011-09-07	Budget	OCR	Sponsor
13	2011-09-09	Clinical trial agreement	PL	OCR
13	2011-09-14	Clinical trial agreement	OCR	USF Legar
13	2011-09-27	Clinical trial agreement	USF Legal	OCR
13	2011-09-27	Clinical trial agreement	OCR	Sponsor
13	2011-10-27	Clinical trial agreement	Sponsor	OCR
13	2011-10-30	Clinical trial agreement	OCR	Sponsor
14	2012-04-20	Clinical trial agreement	PL	Sponsor
14	2012-04-20	Clinical trial agreement	Sponsor	OCR
14	2012-04-23	Clinical trial agreement	OCR	Sponsor
14	2012-04-26	Clinical trial agreement	Sponsor	USF Legar
14	2012-05-07	Clinical trial agreement	USF Legal	Sponsor
14	2012-05-15	Clinical trial agreement	Sponsor	USF Legar
14	2012-05-16	Clinical trial agreement	USF Legal	PI
14	2012-05-17	Clinical trial agreement	PI	OCR
14	2012-05-23	Clinical trial agreement	PI	DSR
14	2012-06-04	Clinical trial agreement	Sponsor	OCR
15	2012-04-20	Clinical trial agreement	Sponsor	OCR
15	2012-04-23	Clinical trial agreement	OCR	Sponsor
15	2012-04-26	Clinical trial agreement	Sponsor	USF Legar
15	2012-05-07	Clinical trial agreement	USF Legal	Sponsor
15	2012-05-15	Clinical trial agreement	Sponsor	USF Legar
15	2012-05-16	Clinical trial agreement	USF Legal	PI
15	2012-05-23	Clinical trial agreement	Sponsor	USF Legar
15	2012-05-24	Clinical trial agreement	USF Legal	PI
15	2012-05-30	Clinical trial agreement	PI	DSR
15	2012-05-31	Clinical trial agreement	DSR	Sponsor
15	2012-06-04	Clinical trial agreement	Sponsor	OCR
16	2012-04-20	Clinical trial agreement	Sponsor	OCR
16	2012-04-23	Clinical trial agreement	OCR	Sponsor
16	2012-04-26	Clinical trial agreement	Sponsor	USF Legar
16	2012-05-07	Clinical trial agreement	USF Legal	Sponsor
16	2012-05-15	Clinical trial agreement	Sponsor	USF Legar
16	2012-05-16	Clinical trial agreement	USF Legal	PI
16	2012-05-17	Clinical trial agreement	PI	OCR
16	2012-05-23	Clinical trial agreement	PI	DSR
17	2011-11-08	Budget	Sponsor	OCR
17	2011-11-30	Budget	Sponsor	OCR
17	2011-12-07	Budget	OCR	Sponsor
17	2012-01-12	Clinical trial agreement	P&L	OCR
17	2012-01-12	Budget	Sponsor	OCR
17	2012-01-12	Clinical trial agreement	Sponsor	OCR
17	2012-01-18	Clinical trial agreement	OCR	USF Legar
17	2012-01-23	Clinical trial agreement	USF Legal	Sponsor
17	2012-02-14	Clinical trial agreement	OCR	Sponsor
17	2012-02-22	Clinical trial agreement	DSR	Sponsor
17	2012-02-22	Clinical trial agreement	DSR	Sponsor
18	2010-11-04	Budget	PI	OCR
18	2010-11-04	Clinical trial agreement	PI	OCR
18	2010-11-05	Clinical trial agreement	DSR	USF Legar
18	2010-11-05	Clinical trial agreement	PI	OCR
18	2010-12-01	Clinical trial agreement	OCR	Sponsor
18	2011-02-16	Clinical trial agreement	Sponsor	OCR
18	2011-02-17	Clinical trial agreement	OCR	Sponsor
18	2011-02-25	Clinical trial agreement	Sponsor	OCR
18	2011-03-11	Clinical trial agreement	OCR	USF Legar
18	2011-03-21	Clinical trial agreement	USF Legal	OCR
18	2011-03-21	Clinical trial agreement	OCR	Sponsor
18	2011-03-21	Clinical trial agreement	OCR	PI
18	2011-03-25	Clinical trial agreement	OCR	Sponsor
18	2011-04-06	Clinical trial agreement	Sponsor	OCR
19	2011-01-10	Budget	PI	OCR
19	2011-01-10	Clinical trial agreement	PI	OCR
19	2011-01-11	Clinical trial agreement	OCR	USF Legar
19	2011-01-13	Clinical trial agreement	OCR	Sponsor
19	2011-01-13	Clinical trial agreement	OCR	Sponsor
19	2011-01-14	Budget	OCR	Sponsor
19	2011-02-16	Clinical trial agreement	Sponsor	OCR
19	2011-02-16	Clinical trial agreement	OCR	Sponsor
19	2011-02-23	Budget	PI	OCR
19	2011-03-25	Clinical trial agreement	Sponsor	USF Legar
19	2011-03-25	Clinical trial agreement	OCR	Sponsor
19	2011-04-01	Clinical trial agreement	USF Legal	OCR
19	2011-04-01	Clinical trial agreement	OCR	Sponsor
19	2011-06-07	Clinical trial agreement	Sponsor	USF Legar
19	2011-06-09	Clinical trial agreement	USF Legal	Sponsor
19	2011-06-16	Clinical trial agreement	USF Legal	Sponsor
19	2011-07-08	Clinical trial agreement	USF Legal	OCR
20	2011-01-26	Budget	PI	OCR
20	2011-01-26	Budget	PI	OCR
20	2011-01-26	Clinical trial agreement	PI	OCR
20	2011-01-26	Clinical trial agreement	PI	OCR
20	2011-02-04	Clinical trial agreement	OCR	USF Legar
20	2011-02-14	Clinical trial agreement	USF Legal	OCR
20	2011-02-14	Clinical trial agreement	OCR	Sponsor
20	2011-02-16	Clinical trial agreement	Sponsor	OCR
20	2011-02-23	Budget	PI	OCR
20	2011-02-23	Budget	OCR	Sponsor
20	2011-02-23	Clinical trial agreement	OCR	Sponsor
20	2011-03-07	Clinical trial agreement	OCR	Sponsor
20	2011-04-04	Clinical trial agreement	Sponsor	OCR
20	2011-04-05	Clinical trial agreement	OCR	USF Legar
20	2011-04-07	Clinical trial agreement	USF Legal	Sponsor
20	2011-04-26	Budget	Sponsor	OCR
20	2011-04-26	Clinical trial agreement	Sponsor	OCR
20	2011-05-10	Clinical trial agreement	OCR	USF Legar
20	2011-05-12	Clinical trial agreement	USF Legal	Sponsor
20	2011-05-27	Clinical trial agreement	Sponsor	OCR
20	2011-06-06	Clinical trial agreement	OCR	Sponsor
20	2011-06-30	Clinical trial agreement	Sponsor	USF Legar
20	2011-06-30	Clinical trial agreement	Sponsor	PL
20	2011-07-15	Clinical trial agreement	USF Legal	Sponsor
20	2011-08-08	Clinical trial agreement	OCR	Sponsor
20	2011-09-08	Clinical trial agreement	Sponsor	OCR
21	2010-11-04	Clinical trial agreement	DSR	USF Legar
21	2010-11-04	Budget	PI	OCR
21	2010-11-04	Clinical trial agreement	PI	OCR
21	2010-11-05	Clinical trial agreement	DSR	USF Legar
21	2010-12-01	Clinical trial agreement	OCR	Sponsor
21	2011-01-11	Clinical trial agreement	Sponsor	OCR
21	2011-02-02	Clinical trial agreement	OCR	Sponsor
21	2011-05-18	Clinical trial agreement	Sponsor	USF Legar
21	2011-06-02	Clinical trial agreement	USF Legal	Sponsor
21	2011-08-02	Budget	PI	OCR
21	2011-08-02	Clinical trial agreement	PI	OCR
21	2011-08-04	Clinical trial agreement	OCR	Sponsor
21	2011-09-02	Clinical trial agreement	Sponsor	USF Legar
21	2011-09-13	Clinical trial agreement	USF Legal	Sponsor
21	2011-09-14	Clinical trial agreement	OCR	Sponsor
21	2011-09-26	Clinical trial agreement	Sponsor	OCR
22	2011-08-02	Budget	PI	OCR
22	2011-08-02	Budget	PI	OCR
22	2011-08-02	Clinical trial agreement	PI	OCR
22	2011-08-03	Clinical trial agreement	USF Legal	Sponsor
22	2011-08-03	Budget	Sponsor	OCR
22	2011-08-03	Clinical trial agreement	Sponsor	OCR
22	2011-08-03	Clinical trial agreement	OCR	USF Legar
22	2011-08-12	Budget	PI	Sponsor
22	2011-08-16	Budget	OCR	Sponsor
22	2011-08-31	Budget	PI	Sponsor
22	2011-08-31	Budget	PI	Sponsor
22	2011-08-31	Budget	PL	Sponsor
22	2011-10-04	Budget	Sponsor	USF Legar
22	2011-10-20	Clinical trial agreement	Sponsor	OCR
23	2011-06-23	Budget	Sponsor	OCR
23	2011-06-23	Clinical trial agreement	Sponsor	OCR
23	2011-06-29	Clinical trial agreement	Sponsor	OCR
23	2011-06-30	Clinical trial agreement	OCR	USF Legar
23	2011-07-15	Clinical trial agreement	USF Legal	Sponsor
23	2011-07-18	Budget	PI	Sponsor
23	2011-07-22	Budget	Sponsor	OCR
23	2011-07-29	Budget	PI	PL
23	2011-07-29	Budget	Sponsor	OCR
23	2011-08-01	Budget	PL	Sponsor
23	2011-08-11	Clinical trial agreement	OCR	Sponsor
23	2011-09-01	Budget	PI	OCR
23	2011-09-27	Clinical trial agreement	OCR	Sponsor
23	2011-10-19	Clinical trial agreement	Sponsor	OCR
24	2010-03-16	Clinical trial agreement	OCR	Sponsor
24	2010-07-30	Clinical trial agreement	PI	OCR
24	2010-08-18	Clinical trial agreement	OCR	Sponsor
24	2010-08-18	Clinical trial agreement	OCR	Sponsor
24	2010-08-18	Clinical trial agreement	OCR	Sponsor
24	2010-09-02	Budget	Sponsor	OCR
24	2010-09-15	Clinical trial agreement	Sponsor	OCR
24	2010-11-04	Clinical trial agreement	OCR	Sponsor
24	2010-11-17	Clinical trial agreement	OCR	Sponsor
24	2010-12-01	Clinical trial agreement	OCR	Sponsor
24	2011-05-18	Clinical trial agreement	Sponsor	OCR
24	2011-05-19	Clinical trial agreement	OCR	Sponsor
24	2011-06-02	Clinical trial agreement	Sponsor	OCR
24	2011-06-02	Clinical trial agreement	OCR	USF Legar
24	2011-06-02	Clinical trial agreement	OCR	USF Legar
24	2011-06-13	Clinical trial agreement	Sponsor	OCR
24	2011-06-14	Clinical trial agreement	OCR	P&L
24	2011-06-21	Clinical trial agreement	P&L	Sponsor
24	2011-06-24	Clinical trial agreement	P&L	Sponsor
24	2011-08-15	Clinical trial agreement	P&L	Sponsor
24	2011-09-27	Clinical trial agreement	Sponsor	USF Legar
24	2011-10-05	Clinical trial agreement	USF Legal	PI
24	2011-11-16	Budget	PI	OCR
24	2011-11-22	Clinical trial agreement	Sponsor	OCR
25	2010-07-18	Clinical trial agreement	OCR	Sponsor
25	2010-07-30	Clinical trial agreement	PI	OCR
25	2010-09-02	Budget	Sponsor	OCR
25	2011-06-02	Clinical trial agreement	Sponsor	OCR
25	2011-06-02	Clinical trial agreement	OCR	USF Legar
25	2011-06-14	Clinical trial agreement	USF Legal	Sponsor
25	2011-09-27	Clinical trial agreement	Sponsor	USF Legar
25	2011-10-05	Clinical trial agreement	USF Legal	PI
25	2011-11-16	Budget	PI	OCR
25	2011-11-28	Clinical trial agreement	Sponsor	OCR
26	2010-08-18	Clinical trial agreement	OCR	Sponsor
26	2010-08-18	Clinical trial agreement	OCR	Sponsor
26	2010-09-02	Budget	Sponsor	OCR
26	2011-06-02	Clinical trial agreement	Sponsor	OCR
26	2011-06-02	Clinical trial agreement	OCR	USF Legar
26	2011-06-14	Clinical trial agreement	USF Legal	Sponsor
26	2011-09-27	Clinical trial agreement	Sponsor	USF Legar
26	2011-10-05	Clinical trial agreement	USF Legal	PI
26	2011-11-16	Budget	Sponsor	OCR
26	2011-11-22	Clinical trial agreement	Sponsor	OCR
27	2010-08-05	Budget	PI	OCR
27	2010-08-05	Budget	PI	OCR
27	2010-08-06	Budget	PI	OCR
27	2010-08-06	Budget	PI	OCR
27	2010-11-18	Clinical trial agreement	Sponsor	PI
27	2010-11-19	Clinical trial agreement	OCR	Sponsor
27	2011-01-11	Clinical trial agreement	OCR	Sponsor
27	2011-01-20	Clinical trial agreement	OCR	Sponsor
27	2011-01-20	Clinical trial agreement	OCR	USF Legar
27	2011-01-26	Clinical trial agreement	OCR	DSR
27	2011-01-26	Clinical trial agreement	OCR	DSR
27	2011-01-27	Clinical trial agreement	OCR	PI
27	2011-01-28	Clinical trial agreement	OCR	PI
27	2011-01-31	Clinical trial agreement	Sponsor	OCR
27	2011-01-31	Clinical trial agreement	OCR	Sponsor
28	2011-10-18	Budget	PI	OCR
28	2011-10-19	Clinical trial agreement	P&L	OCR
28	2011-10-19	Clinical trial agreement	PI	OCR
28	2011-10-19	Clinical trial agreement	Sponsor	OCR
28	2011-10-20	Clinical trial agreement	OCR	USF Legar
28	2011-11-14	Clinical trial agreement	USF Legal	Sponsor
28	2011-11-17	Clinical trial agreement	OCR	Sponsor
28	2011-11-30	Clinical trial agreement	OCR	Sponsor
28	2011-12-22	Budget	OCR	Sponsor
28	2012-01-16	Clinical trial agreement	Sponsor	OCR
28	2012-02-21	Clinical trial agreement	Sponsor	USF Legar
28	2012-02-23	Clinical trial agreement	USF Legal	PI
28	2012-04-17	Clinical trial agreement	Sponsor	OCR
29	2010-11-10	Budget	Sponsor	OCR
29	2010-11-10	Clinical trial agreement	Sponsor	OCR
29	2010-11-15	Budget	OCR	PI
29	2010-11-15	Clinical trial agreement	OCR	USF Legar
29	2010-12-07	Clinical trial agreement	OCR	Sponsor
29	2010-12-07	Clinical trial agreement	OCR	Sponsor
29	2011-01-27	Budget	Sponsor	OCR
29	2011-03-07	Clinical trial agreement	Sponsor	OCR
29	2011-03-08	Clinical trial agreement	Sponsor	OCR
29	2011-06-22	Budget	Sponsor	OCR
29	2011-06-22	Budget	OCR	Sponsor
30	2011-02-01	Clinical trial agreement	Sponsor	OCR
30	2011-02-02	Budget	PI	OCR
30	2011-02-04	Clinical trial agreement	OCR	USF Legar
30	2011-02-08	Clinical trial agreement	USF Legal	OCR
30	2011-02-08	Clinical trial agreement	OCR	Sponsor
30	2011-02-09	Clinical trial agreement	USF Legal	OCR
30	2011-02-09	Clinical trial agreement	OCR	Sponsor
30	2011-03-15	Budget	PI	OCR
30	2011-04-04	Clinical trial agreement	Sponsor	OCR
30	2011-04-06	Clinical trial agreement	Sponsor	OCR
30	2011-04-06	Clinical trial agreement	OCR	Sponsor
30	2011-04-07	Clinical trial agreement	OCR	Sponsor
30	2011-05-10	Clinical trial agreement	USF Legal	PI
30	2011-05-16	Clinical trial agreement	OCR	Sponsor
30	2011-05-31	Clinical trial agreement	Sponsor	OCR
30	2011-06-05	Clinical trial agreement	Sponsor	USF Legar
30	2011-06-05	Clinical trial agreement	OCR	Sponsor
31	2010-05-11	Budget	Sponsor	OCR
31	2011-02-17	Budget	Sponsor	OCR
31	2011-02-17	Clinical trial agreement	Sponsor	OCR
31	2011-03-09	Clinical trial agreement	PL	OCR
31	2011-03-11	Clinical trial agreement	OCR	USF Legar
31	2011-03-21	Clinical trial agreement	USF Legal	OCR
31	2011-03-21	Clinical trial agreement	OCR	Sponsor
31	2011-04-15	Budget	PI	OCR
31	2011-05-09	Budget	Sponsor	OCR
31	2011-05-18	Clinical trial agreement	Sponsor	OCR
31	2011-05-18	Clinical trial agreement	OCR	Sponsor
31	2011-06-23	Clinical trial agreement	Sponsor	USF Legar
32	2011-06-16	Clinical trial agreement	P&L	OCR
32	2011-06-16	Clinical trial agreement	Sponsor	OCR
32	2011-06-24	Clinical trial agreement	USF Legal	P&L
32	2011-06-24	Clinical trial agreement	P&L	PI
32	2011-06-24	Clinical trial agreement	OCR	P&L
32	2011-07-13	Clinical trial agreement	OCR	PI
32	2011-07-15	Clinical trial agreement	PI	OCR
32	2011-07-15	Clinical trial agreement	OCR	PI
32	2011-07-28	Clinical trial agreement	OCR	Sponsor
32	2011-08-24	Clinical trial agreement	Sponsor	OCR
32	2011-08-24	Clinical trial agreement	OCR	PI
32	2011-09-15	Clinical trial agreement	P&L	OCR
32	2011-09-20	Clinical trial agreement	P&L	Sponsor
32	2011-10-06	Clinical trial agreement	Sponsor	P&L
32	2011-10-13	Clinical trial agreement	USF Legal	Sponsor
32	2011-10-20	Clinical trial agreement	PI	DSR
33	2012-03-12	Clinical trial agreement	Sponsor	OCR
33	2012-03-13	Clinical trial agreement	P&L	OCR
33	2012-03-15	Clinical trial agreement	Sponsor	USF Legar
33	2012-03-16	Clinical trial agreement	USF	OCR
33	2012-03-22	Clinical trial agreement	USF Legal	Sponsor
33	2012-03-26	Clinical trial agreement	Sponsor	OCR
33	2012-03-29	Clinical trial agreement	OCR	Sponsor
34	2012-05-17	Clinical trial agreement	Sponsor	OCR
35	2010-12-10	Budget	Sponsor	OCR
35	2010-12-10	Clinical trial agreement	Sponsor	OCR
35	2010-12-20	Clinical trial agreement	OCR	USF Legar
35	2011-01-10	Clinical trial agreement	OCR	Sponsor
35	2011-02-08	Clinical trial agreement	OCR	Sponsor
35	2011-03-21	Clinical trial agreement	Sponsor	OCR
35	2011-04-07	Clinical trial agreement	OCR	USF Legar
35	2011-04-15	Clinical trial agreement	USF Legal	OCR
35	2011-04-15	Clinical trial agreement	OCR	Sponsor
35	2011-04-15	Clinical trial agreement	OCR	Sponsor
35	2011-04-19	Clinical trial agreement	OCR	Sponsor
35	2011-05-02	Budget	OCR	PI
35	2011-05-03	Clinical trial agreement	OCR	USF Legar
35	2011-05-09	Clinical trial agreement	USF Legal	OCR
35	2011-05-09	Clinical trial agreement	PL	Sponsor
35	2011-05-09	Clinical trial agreement	Sponsor	OCR
35	2011-05-09	Clinical trial agreement	OCR	PL
35	2011-05-11	Budget	Sponsor	PI
35	2011-05-17	Clinical trial agreement	Sponsor	OCR
35	2011-05-23	Clinical trial agreement	OCR	USF Legar
35	2011-05-25	Clinical trial agreement	USF Legal	OCR
35	2011-05-25	Clinical trial agreement	OCR	Sponsor
35	2011-06-09	Clinical trial agreement	OCR	USF Legar
35	2011-06-17	Clinical trial agreement	Sponsor	USF Legar
35	2011-06-21	Clinical trial agreement	OCR	PI
35	2011-06-23	Budget	Sponsor	OCR
35	2011-07-19	Clinical trial agreement	OCR	Sponsor
36	2010-11-12	Budget	Sponsor	OCR
36	2010-11-12	Clinical trial agreement	Sponsor	OCR
36	2010-11-22	Clinical trial agreement	OCR	USF Legar
36	2010-12-02	Budget	PI	Sponsor
36	2010-12-09	Clinical trial agreement	OCR	Sponsor
36	2010-12-14	Clinical trial agreement	Sponsor	OCR
36	2010-12-14	Budget	OCR	Sponsor
36	2010-12-15	Clinical trial agreement	OCR	Sponsor
36	2011-02-04	Clinical trial agreement	OCR	USF Legar
36	2011-02-07	Clinical trial agreement	Sponsor	OCR
36	2011-02-16	Clinical trial agreement	OCR	Sponsor
36	2011-02-28	Clinical trial agreement	OCR	Sponsor
36	2011-03-07	Clinical trial agreement	USF Legal	OCR
36	2011-03-09	Clinical trial agreement	Sponsor	OCR
36	2011-03-09	Clinical trial agreement	OCR	USF Legar
36	2011-03-29	Clinical trial agreement	OCR	DSR
36	2011-04-01	Clinical trial agreement	OCR	Sponsor
37	2010-12-16	Budget	Sponsor	OCR
37	2010-12-17	Clinical trial agreement	Sponsor	OCR
37	2010-12-20	Clinical trial agreement	OCR	USF Legar
37	2010-12-21	Budget	OCR	Sponsor
37	2011-01-09	Clinical trial agreement	USF Legal	OCR
37	2011-01-11	Budget	OCR	Sponsor
37	2011-01-31	Clinical trial agreement	Sponsor	OCR
37	2011-02-09	Clinical trial agreement	OCR	USF Legar
37	2011-02-09	Clinical trial agreement	OCR	Sponsor
37	2011-02-14	Clinical trial agreement	USF Legal	OCR
37	2011-02-14	Clinical trial agreement	OCR	Sponsor
37	2011-03-24	Clinical trial agreement	OCR	PI
37	2011-04-21	Clinical trial agreement	Sponsor	USF Legar
37	2011-05-05	Clinical trial agreement	OCR	Sponsor
37	2011-05-20	Clinical trial agreement	OCR	Sponsor
37	2011-12-16	Clinical trial agreement	Sponsor	OCR
38	2011-05-13	Budget	PI	OCR
38	2011-05-13	Clinical trial agreement	PI	OCR
38	2011-05-13	Budget	Sponsor	OCR
38	2011-05-27	Clinical trial agreement	OCR	USF Legar
38	2011-06-01	Clinical trial agreement	USF Legal	OCR
38	2011-06-02	Clinical trial agreement	USF Legal	OCR
38	2011-06-02	Clinical trial agreement	OCR	Sponsor
38	2011-06-27	Clinical trial agreement	Sponsor	OCR
38	2011-06-27	Clinical trial agreement	OCR	Sponsor
38	2011-06-30	Clinical trial agreement	OCR	Sponsor
38	2011-06-30	Clinical trial agreement	Sponsor	OCR
38	2011-06-30	Clinical trial agreement	Sponsor	USF Legar
38	2011-07-12	Clinical trial agreement	OCR	PI
38	2011-07-15	Clinical trial agreement	USF Legal	Sponsor
38	2011-07-18	Clinical trial agreement	Sponsor	USF Legar
38	2011-07-27	Clinical trial agreement	OCR	Sponsor
38	2011-08-15	Clinical trial agreement	OCR	Sponsor
39	2011-05-23	Budget	Sponsor	OCR
39	2011-05-23	Clinical trial agreement	Sponsor	OCR
39	2011-05-27	Clinical trial agreement	USF Legal	OCR
39	2011-05-27	Clinical trial agreement	OCR	USF Legar
39	2011-06-02	Clinical trial agreement	OCR	Sponsor
39	2011-06-03	Clinical trial agreement	Sponsor	OCR
39	2011-06-06	Clinical trial agreement	OCR	Sponsor
39	2011-06-22	Budget	Sponsor	OCR
39	2011-06-22	Clinical trial agreement	Sponsor	PI
39	2011-06-30	Budget	Sponsor	PI
39	2011-06-30	Clinical trial agreement	Sponsor	PI
39	2011-06-30	Clinical trial agreement	Sponsor	OCR
39	2011-07-13	Clinical trial agreement	PI	DSR
39	2011-07-18	Clinical trial agreement	OCR	Sponsor
40	2011-02-08	Budget	Sponsor	OCR
40	2011-02-08	Clinical trial agreement	Sponsor	OCR
40	2011-02-14	Clinical trial agreement	USF Legal	OCR
40	2011-02-14	Clinical trial agreement	OCR	Sponsor
40	2011-02-14	Clinical trial agreement	OCR	USF Legar
40	2011-03-08	Clinical trial agreement	Sponsor	OCR
40	2011-03-08	Clinical trial agreement	OCR	Sponsor
40	2011-03-28	Budget	Sponsor	OCR
40	2011-04-19	Clinical trial agreement	OCR	Sponsor
40	2012-04-13	Clinical trial agreement	Sponsor	OCR
41	2011-03-31	Budget	Sponsor	OCR
41	2011-03-31	Clinical trial agreement	Sponsor	OCR
41	2011-04-06	Clinical trial agreement	OCR	USF Legar
41	2011-04-12	Clinical trial agreement	USF Legal	OCR
41	2011-04-12	Clinical trial agreement	OCR	Sponsor
41	2011-06-17	Budget	Sponsor	OCR
41	2011-06-17	Clinical trial agreement	Sponsor	OCR
41	2011-06-22	Clinical trial agreement	OCR	Sponsor
41	2011-07-01	Clinical trial agreement	Sponsor	OCR
41	2011-07-22	Clinical trial agreement	OCR	Sponsor
41	2011-08-30	Clinical trial agreement	OCR	Sponsor
41	2011-09-01	Clinical trial agreement	OCR	Sponsor
41	2011-09-15	Budget	Sponsor	OCR
41	2011-09-15	Clinical trial agreement	OCR	Sponsor
41	2011-09-21	Clinical trial agreement	Sponsor	USF Legar
41	2011-09-23	Clinical trial agreement	USF Legal	PI
41	2011-10-26	Clinical trial agreement	Sponsor	OCR
42	2011-07-08	Clinical trial agreement	Sponsor	OCR
42	2011-08-30	Budget	Sponsor	OCR
42	2011-09-23	Budget	USF Legal	OCR
42	2011-09-29	Clinical trial agreement	Sponsor	USF Legar
42	2011-10-03	Clinical trial agreement	USF Legal	PI
42	2011-10-07	Clinical trial agreement	OCR	Sponsor
42	2011-10-28	Clinical trial agreement	Sponsor	OCR
43	2011-07-08	Clinical trial agreement	Sponsor	OCR
43	2011-07-08	Clinical trial agreement	Sponsor	OCR
43	2011-07-18	Clinical trial agreement	OCR	USF Legar
43	2011-07-25	Clinical trial agreement	USF Legal	OCR
43	2011-07-25	Clinical trial agreement	USF Legal	Sponsor
43	2011-07-25	Clinical trial agreement	Sponsor	USF Legar
43	2011-07-26	Clinical trial agreement	USF Legal	Sponsor
43	2011-07-26	Clinical trial agreement	OCR	Sponsor
43	2011-07-29	Clinical trial agreement	Sponsor	OCR
43	2011-08-08	Budget	PI	OCR
43	2011-08-11	Clinical trial agreement	Sponsor	OCR
43	2011-08-11	Clinical trial agreement	OCR	Sponsor
43	2011-09-16	Clinical trial agreement	Sponsor	OCR
44	2011-03-31	Budget	Sponsor	OCR
44	2011-03-31	Clinical trial agreement	Sponsor	OCR
44	2011-04-06	Clinical trial agreement	OCR	USF Legar
44	2011-04-07	Clinical trial agreement	USF Legal	Sponsor
44	2011-06-17	Budget	Sponsor	OCR
44	2011-06-17	Clinical trial agreement	Sponsor	OCR
44	2011-06-22	Clinical trial agreement	USF Legal	Sponsor
44	2011-09-23	Clinical trial agreement	Sponsor	USF Legar
44	2011-09-27	Clinical trial agreement	USF Legal	PI
44	2011-09-27	Budget	Sponsor	OCR
44	2012-01-04	Clinical trial agreement	Sponsor	OCR
45	2011-02-09	Budget	PI	OCR
45	2011-02-09	Budget	Sponsor	OCR
45	2011-02-09	Clinical trial agreement	Sponsor	OCR
45	2011-02-11	Clinical trial agreement	OCR	USF Legar
45	2011-02-14	Clinical trial agreement	USF Legal	OCR
45	2011-02-14	Clinical trial agreement	OCR	Sponsor
45	2011-02-14	Clinical trial agreement	OCR	Sponsor
45	2011-03-14	Budget	Sponsor	OCR
45	2011-03-23	Clinical trial agreement	Sponsor	USF Legar
45	2011-03-23	Clinical trial agreement	Sponsor	USF Legar
45	2011-04-05	Clinical trial agreement	OCR	Sponsor
46	2011-05-11	Budget	Sponsor	OCR
46	2011-05-11	Clinical trial agreement	Sponsor	OCR
46	2011-05-18	Clinical trial agreement	OCR	USF Legar
46	2011-06-07	Clinical trial agreement	USF Legal	OCR
46	2011-06-07	Clinical trial agreement	OCR	Sponsor
46	2011-06-10	Budget	PI	OCR
46	2011-06-13	Budget	PL	Sponsor
46	2011-06-14	Clinical trial agreement	Sponsor	USF Legar
46	2011-06-17	Budget	PL	OCR
46	2011-07-05	Clinical trial agreement	OCR	Sponsor
46	2011-07-25	Clinical trial agreement	Sponsor	OCR
46	2011-08-05	Clinical trial agreement	OCR	Sponsor
46	2011-08-26	Budget	Sponsor	USF Legar
46	2011-08-29	Clinical trial agreement	Sponsor	USF Legar
46	2011-09-15	Clinical trial agreement	Sponsor	OCR
46	2011-09-21	Budget	Sponsor	PI
46	2011-09-21	Clinical trial agreement	Sponsor	PI
47	2011-05-20	Budget	Sponsor	OCR
47	2011-05-20	Clinical trial agreement	Sponsor	OCR
47	2011-06-15	Clinical trial agreement	USF Legal	Sponsor
47	2011-08-01	Budget	OCR	Sponsor
47	2011-08-15	Clinical trial agreement	Sponsor	PI
47	2011-08-22	Clinical trial agreement	OCR	Sponsor
47	2011-08-31	Clinical trial agreement	Sponsor	OCR
48	2011-08-25	Budget	Sponsor	OCR
48	2011-08-25	Budget	Sponsor	OCR
48	2011-08-25	Clinical trial agreement	Sponsor	OCR
48	2011-08-25	Clinical trial agreement	Sponsor	OCR
48	2011-08-29	Clinical trial agreement	OCR	USF Legar
48	2011-08-30	Clinical trial agreement	USF Legal	Sponsor
48	2011-10-04	Clinical trial agreement	OCR	OCR
48	2011-10-20	Clinical trial agreement	Sponsor	OCR
49	2011-03-15	Budget	PI	OCR
49	2011-03-15	Clinical trial agreement	PI	OCR
49	2011-03-15	Budget	PI	OCR
49	2011-03-22	Budget	PL	OCR
49	2011-03-22	Clinical trial agreement	OCR	USF Legar
49	2011-03-22	Budget	OCR	USF Legar
49	2011-03-31	Clinical trial agreement	USF Legal	OCR
49	2011-04-01	Clinical trial agreement	OCR	Sponsor
49	2011-04-06	Clinical trial agreement	Sponsor	OCR
49	2011-05-02	Clinical trial agreement	OCR	Sponsor
49	2011-05-04	Clinical trial agreement	Sponsor	OCR
49	2011-05-20	Clinical trial agreement	OCR	Sponsor
49	2011-06-01	Budget	OCR	PI
49	2011-06-27	Budget	OCR	PI
49	2011-06-30	Budget	OCR	Sponsor
49	2011-06-30	Budget	OCR	Sponsor
49	2011-06-30	Budget	Sponsor	OCR
49	2011-06-30	Budget	Sponsor	OCR
49	2011-07-21	Budget	OCR	Sponsor
49	2011-07-21	Budget	Sponsor	OCR
49	2011-07-25	Budget	Sponsor	OCR
49	2011-07-25	Budget	Sponsor	OCR
49	2011-07-26	Clinical trial agreement	OCR	Sponsor
49	2011-07-28	Budget	Sponsor	OCR
49	2011-07-28	Budget	Sponsor	OCR
50	2010-09-02	Clinical trial agreement	Sponsor	OCR
50	2010-09-27	Clinical trial agreement	OCR	Sponsor
50	2011-03-02	Clinical trial agreement	Sponsor	OCR
50	2011-03-23	Clinical trial agreement	OCR	USF Legar
50	2011-03-31	Clinical trial agreement	USF Legal	OCR
50	2011-03-31	Clinical trial agreement	OCR	Sponsor
50	2011-05-12	Budget	Sponsor	OCR
50	2011-05-12	Clinical trial agreement	Sponsor	OCR
50	2011-05-18	Clinical trial agreement	Sponsor	OCR
50	2011-05-24	Clinical trial agreement	OCR	Sponsor
50	2011-06-06	Clinical trial agreement	OCR	Sponsor
50	2011-08-01	Budget	Sponsor	OCR
50	2011-08-25	Clinical trial agreement	Sponsor	OCR
50	2011-08-25	Budget	OCR	Sponsor
50	2011-08-30	Clinical trial agreement	OCR	Sponsor
50	2011-09-12	Clinical trial agreement	Sponsor	OCR
50	2011-09-15	Clinical trial agreement	OCR	Sponsor
50	2011-11-22	Clinical trial agreement	Sponsor	USF Legar
50	2011-11-22	Clinical trial agreement	OCR	Sponsor
50	2011-12-01	Clinical trial agreement	USF Legal	PI
50	2012-01-11	Clinical trial agreement	OCR	Sponsor
50	2012-01-17	Clinical trial agreement	Sponsor	OCR
51	2010-11-19	Budget	Sponsor	OCR
51	2010-11-22	Clinical trial agreement	OCR	Sponsor
51	2011-04-21	Clinical trial agreement	Sponsor	PL
51	2011-05-10	Clinical trial agreement	PL	Sponsor
51	2011-05-24	Clinical trial agreement	Sponsor	P&L
51	2011-06-08	Clinical trial agreement	OCR	Sponsor
51	2011-08-03	Clinical trial agreement	Sponsor	OCR
51	2011-09-02	Budget	Sponsor	USF Legar
51	2011-09-02	Clinical trial agreement	Sponsor	USF Legar
51	2011-09-13	Clinical trial agreement	USF Legal	PI
51	2011-09-20	Clinical trial agreement	DSR	Sponsor
51	2011-09-20	Clinical trial agreement	OCR	Sponsor
51	2011-10-06	Clinical trial agreement	Sponsor	OCR
52	2011-05-11	Clinical trial agreement	PI	OCR
52	2011-05-25	Clinical trial agreement	Sponsor	OCR
52	2011-05-25	Clinical trial agreement	OCR	USF Legar
52	2011-06-07	Clinical trial agreement	USF Legal	OCR
52	2011-06-07	Clinical trial agreement	OCR	Sponsor
52	2011-08-08	Clinical trial agreement	Sponsor	OCR
52	2011-08-15	Clinical trial agreement	OCR	Sponsor
52	2011-08-19	Clinical trial agreement	OCR	Sponsor
52	2011-08-26	Clinical trial agreement	Sponsor	USF Legar
52	2011-09-06	Clinical trial agreement	USF Legal	PI
52	2011-09-21	Clinical trial agreement	OCR	Sponsor
52	2011-10-10	Clinical trial agreement	Sponsor	OCR
53	2011-08-24	Clinical trial agreement	PI	OCR
53	2011-08-29	Clinical trial agreement	OCR	USF Legar
53	2011-09-06	Clinical trial agreement	USF Legal	Sponsor
53	2011-09-07	Clinical trial agreement	PI	Sponsor
53	2011-09-08	Clinical trial agreement	USF Legal	OCR
53	2011-09-08	Clinical trial agreement	PI	Sponsor
53	2011-09-08	Clinical trial agreement	PL	Sponsor
53	2011-09-09	Clinical trial agreement	Sponsor	OCR
53	2011-09-19	Clinical trial agreement	OCR	Sponsor
53	2011-09-23	Clinical trial agreement	Sponsor	OCR
54	2011-06-20	Budget	PI	OCR
54	2011-06-20	Clinical trial agreement	PI	OCR
54	2011-06-22	Clinical trial agreement	PL	DSR
54	2011-06-24	Budget	OCR	Sponsor
54	2011-06-24	Clinical trial agreement	OCR	USF Legar
54	2011-06-27	Clinical trial agreement	USF Legal	Sponsor
54	2011-08-04	Budget	Sponsor	OCR
54	2011-08-08	Clinical trial agreement	Sponsor	OCR
54	2011-08-15	Clinical trial agreement	OCR	Sponsor
54	2011-08-19	Budget	Sponsor	OCR
54	2011-09-06	Clinical trial agreement	OCR	Sponsor
54	2011-09-07	Budget	Sponsor	OCR
54	2011-09-21	Clinical trial agreement	OCR	Sponsor
54	2011-10-07	Clinical trial agreement	Sponsor	PI
54	2011-10-13	Clinical trial agreement	OCR	Sponsor
54	2011-10-14	Clinical trial agreement	Sponsor	OCR
54	2011-10-17	Budget	Sponsor	PI
55	2011-08-29	Clinical trial agreement	PI	OCR
55	2011-08-30	Clinical trial agreement	PI	OCR
55	2011-09-09	Budget	PI	PL
55	2011-09-14	Budget	OCR	PI
55	2011-09-16	Budget	OCR	PI
55	2011-09-20	Budget	OCR	PI
55	2011-11-09	Budget	PL	Sponsor
55	2012-01-03	Clinical trial agreement	Sponsor	PL
55	2012-01-30	Clinical trial agreement	USF Legal	PI
55	2012-01-30	Clinical trial agreement	Sponsor	USF Legar
55	2012-02-06	Clinical trial agreement	PI	DSR
55	2012-02-07	Clinical trial agreement	DSR	Sponsor
55	2012-02-15	Clinical trial agreement	Sponsor	OCR
56	2011-08-03	Budget	PI	OCR
56	2011-08-03	Clinical trial agreement	PI	OCR
56	2011-08-03	Clinical trial agreement	PI	OCR
56	2011-08-09	Clinical trial agreement	OCR	USF Legar
56	2011-08-12	Clinical trial agreement	USF Legal	Sponsor
56	2011-08-12	Budget	PI	OCR
56	2011-08-17	Budget	PI	OCR
56	2011-09-23	Clinical trial agreement	OCR	Sponsor
56	2011-10-11	Clinical trial agreement	Sponsor	OCR
56	2011-10-11	Clinical trial agreement	OCR	Sponsor
56	2011-11-15	Clinical trial agreement	Sponsor	OCR
56	2011-11-29	Clinical trial agreement	Sponsor	OCR
56	2011-11-29	Clinical trial agreement	Sponsor	USF Legar
56	2011-12-01	Clinical trial agreement	USF Legal	OCR
56	2011-12-01	Clinical trial agreement	USF Legal	Sponsor
56	2012-01-30	Clinical trial agreement	Sponsor	DSR
56	2012-01-31	Clinical trial agreement	DSR	Sponsor
56	2012-02-02	Clinical trial agreement	Sponsor	OCR
57	2012-02-22	Clinical trial agreement	Sponsor	OCR
57	2012-02-27	Clinical trial agreement	Sponsor	USF Legar
57	2012-02-29	Clinical trial agreement	USF Legal	Sponsor
57	2012-03-05	Budget	Sponsor	OCR
57	2012-03-06	Clinical trial agreement	Sponsor	USF Legar
57	2012-03-12	Clinical trial agreement	OCR	Sponsor
58	2011-11-22	Clinical trial agreement	Sponsor	OCR
58	2011-11-22	Clinical trial agreement	OCR	USF Legar
58	2011-11-30	Clinical trial agreement	USF Legal	OCR
58	2011-11-30	Clinical trial agreement	USF Legal	Sponsor
58	2011-12-06	Clinical trial agreement	Sponsor	OCR
58	2011-12-07	Clinical trial agreement	OCR	Sponsor
58	2011-12-16	Clinical trial agreement	Sponsor	PI
58	2012-01-18	Clinical trial agreement	OCR	Sponsor
58	2012-02-01	Clinical trial agreement	Sponsor	OCR
59	2010-11-16	Budget	Sponsor	OCR
59	2010-11-16	Clinical trial agreement	Sponsor	OCR
59	2010-11-22	Clinical trial agreement	OCR	USF Legar
59	2010-12-06	Clinical trial agreement	OCR	Sponsor
59	2010-12-07	Budget	PI	Sponsor
59	2010-12-21	Clinical trial agreement	OCR	USF Legar
59	2010-12-22	Clinical trial agreement	OCR	Sponsor
59	2011-02-24	Clinical trial agreement	OCR	Sponsor
59	2011-03-03	Clinical trial agreement	Sponsor	OCR
60	2011-02-24	Clinical trial agreement	OCR	Sponsor
60	2011-07-13	Clinical trial agreement	Sponsor	OCR
60	2011-07-18	Clinical trial agreement	OCR	Sponsor
60	2011-07-20	Clinical trial agreement	Sponsor	OCR
60	2011-07-29	Clinical trial agreement	OCR	Sponsor
60	2011-08-16	Clinical trial agreement	OCR	Sponsor
60	2011-08-17	Budget	Sponsor	OCR
60	2011-08-19	Clinical trial agreement	OCR	Sponsor
60	2011-08-24	Budget	PL	Sponsor
60	2011-08-30	Clinical trial agreement	OCR	USF Legar
60	2011-09-06	Clinical trial agreement	USF Legal	PI
60	2011-09-08	Clinical trial agreement	OCR	Sponsor
60	2011-09-22	Clinical trial agreement	Sponsor	OCR
61	2011-08-23	Clinical trial agreement	PI	OCR
61	2011-08-26	Clinical trial agreement	DSR	USF Legar
61	2011-09-06	Clinical trial agreement	OCR	Sponsor
61	2011-10-18	Clinical trial agreement	OCR	Sponsor
61	2011-11-17	Clinical trial agreement	Sponsor	OCR
62	2011-06-23	Clinical trial agreement	Sponsor	OCR
62	2011-06-29	Clinical trial agreement	Sponsor	OCR
62	2011-06-29	Clinical trial agreement	OCR	USF Legar
62	2011-07-05	Clinical trial agreement	USF Legal	OCR
62	2011-07-17	Clinical trial agreement	OCR	Sponsor
62	2011-07-18	Clinical trial agreement	OCR	Sponsor
62	2011-07-25	Budget	PI	Sponsor
62	2011-07-25	Clinical trial agreement	PL	Sponsor
62	2011-08-23	Clinical trial agreement	Sponsor	OCR
62	2011-08-23	Clinical trial agreement	OCR	Sponsor
62	2011-09-02	Clinical trial agreement	OCR	Sponsor
62	2011-09-06	Clinical trial agreement	OCR	PI
62	2011-09-08	Clinical trial agreement	Sponsor	OCR
62	2011-09-08	Clinical trial agreement	OCR	Sponsor
63	2012-02-14	Clinical trial agreement	Sponsor	OCR
63	2012-02-20	Clinical trial agreement	OCR	USF Legar
63	2012-02-23	Clinical trial agreement	OCR	Sponsor
63	2012-03-09	Budget	Sponsor	OCR
63	2012-03-13	Clinical trial agreement	OCR	Sponsor
63	2012-03-19	Clinical trial agreement	OCR	PI
63	2012-04-04	Clinical trial agreement	OCR	DSR
63	2012-04-05	Clinical trial agreement	DSR	Sponsor
63	2012-05-01	Clinical trial agreement	Sponsor	OCR
64	2012-03-26	Clinical trial agreement	P&L	OCR
64	2012-03-26	Clinical trial agreement	Sponsor	OCR
64	2012-03-29	Clinical trial agreement	OCR	USF Legar
64	2012-04-03	Clinical trial agreement	OCR	PI
64	2012-04-30	Clinical trial agreement	Sponsor	OCR
65	2011-11-04	Clinical trial agreement	OCR	OCR
65	2011-11-04	Clinical trial agreement	Sponsor	OCR
65	2011-11-07	Clinical trial agreement	P&L	OCR
65	2011-11-07	Clinical trial agreement	OCR	USF Legar
65	2011-11-17	Clinical trial agreement	USF Legal	OCR
65	2011-11-17	Clinical trial agreement	OCR	Sponsor
65	2011-12-06	Budget	OCR	PI
65	2011-12-12	Clinical trial agreement	OCR	Sponsor
65	2011-12-12	Clinical trial agreement	OCR	USF Legar
65	2011-12-14	Budget	Sponsor	OCR
65	2011-12-16	Clinical trial agreement	OCR	Sponsor
65	2012-02-06	Clinical trial agreement	USF Legal	OCR
65	2012-02-06	Clinical trial agreement	OCR	USF Legar
65	2012-02-06	Clinical trial agreement	OCR	USF Legar
65	2012-02-06	Clinical trial agreement	OCR	Sponsor
65	2012-02-07	Clinical trial agreement	OCR	Sponsor
65	2012-02-21	Budget	OCR	PI
65	2012-02-21	Clinical trial agreement	OCR	PI
65	2012-02-28	Clinical trial agreement	OCR	Sponsor
65	2012-03-02	Clinical trial agreement	OCR	Sponsor
65	2012-03-07	Clinical trial agreement	Sponsor	OCR
66	2010-11-29	Budget	Sponsor	OCR
66	2010-12-03	Budget	PI	OCR
66	2011-01-04	Clinical trial agreement	Sponsor	OCR
66	2011-01-05	Clinical trial agreement	OCR	USF Legar
66	2011-01-07	Budget	PI	OCR
66	2011-01-10	Budget	OCR	Sponsor
66	2011-01-10	Clinical trial agreement	OCR	Sponsor
66	2011-01-27	Clinical trial agreement	OCR	Sponsor
66	2011-02-08	Clinical trial agreement	OCR	Sponsor
66	2011-02-09	Clinical trial agreement	Sponsor	OCR
66	2011-02-10	Clinical trial agreement	USF Legal	OCR
66	2011-02-11	Clinical trial agreement	OCR	DSR
66	2011-02-11	Clinical trial agreement	OCR	Sponsor
66	2011-02-11	Clinical trial agreement	OCR	Sponsor
67	2011-02-16	Budget	Sponsor	OCR
67	2011-03-07	Budget	Sponsor	OCR
67	2011-03-21	Clinical trial agreement	USF Legal	OCR
67	2011-03-21	Clinical trial agreement	OCR	Sponsor
67	2011-03-24	Clinical trial agreement	OCR	PI
67	2011-03-30	Clinical trial agreement	OCR	Sponsor
67	2011-05-09	Clinical trial agreement	Sponsor	OCR
67	2011-07-21	Budget	OCR	Sponsor
67	2011-07-21	Clinical trial agreement	OCR	Sponsor
67	2011-07-28	Clinical trial agreement	OCR	USF Legar
67	2011-08-01	Clinical trial agreement	OCR	PI
67	2011-08-15	Clinical trial agreement	OCR	Sponsor
67	2011-08-19	Clinical trial agreement	Sponsor	OCR
68	2011-06-20	Clinical trial agreement	OCR	USF Legar
68	2011-06-22	Clinical trial agreement	USF Legal	OCR
68	2011-06-22	Clinical trial agreement	OCR	Sponsor
68	2011-07-19	Budget	OCR	Sponsor
68	2011-07-25	Clinical trial agreement	USF Legal	OCR
68	2011-08-22	Budget	Sponsor	OCR
68	2011-08-22	Clinical trial agreement	OCR	Sponsor
68	2011-08-23	Clinical trial agreement	OCR	Sponsor
68	2011-08-26	Clinical trial agreement	Sponsor	USF Legar
68	2011-08-29	Clinical trial agreement	OCR	PI
68	2011-08-30	Clinical trial agreement	OCR	Sponsor
68	2011-08-31	Clinical trial agreement	OCR	Sponsor
68	2011-09-09	Clinical trial agreement	Sponsor	OCR
69	2011-02-14	Budget	PI	OCR
69	2011-02-14	Clinical trial agreement	PI	OCR
69	2011-02-24	Clinical trial agreement	OCR	USF Legar
69	2011-02-25	Clinical trial agreement	USF Legal	OCR
69	2011-02-25	Clinical trial agreement	OCR	Sponsor
69	2011-05-03	Budget	PI	OCR
69	2011-05-03	Clinical trial agreement	Sponsor	OCR
69	2011-05-12	Clinical trial agreement	OCR	Sponsor
69	2011-05-18	Clinical trial agreement	OCR	Sponsor
69	2011-06-14	Budget	Sponsor	OCR
69	2011-07-05	Budget	Sponsor	OCR
69	2011-07-20	Clinical trial agreement	Sponsor	OCR
69	2011-07-21	Clinical trial agreement	OCR	Sponsor
69	2011-07-27	Clinical trial agreement	Sponsor	OCR
69	2011-07-28	Clinical trial agreement	OCR	Sponsor
69	2011-08-11	Clinical trial agreement	Sponsor	OCR
69	2011-08-19	Budget	Sponsor	OCR
69	2011-09-02	Clinical trial agreement	OCR	Sponsor
69	2011-10-14	Clinical trial agreement	OCR	Sponsor
69	2011-10-31	Clinical trial agreement	Sponsor	OCR
70	2011-08-02	Clinical trial agreement	Sponsor	OCR
70	2011-08-02	Clinical trial agreement	Missing	P&L
70	2011-08-03	Clinical trial agreement	Missing	Sponsor
70	2011-08-08	Budget	Sponsor	OCR
70	2011-08-09	Clinical trial agreement	OCR	USF Legar
70	2011-08-12	Clinical trial agreement	OCR	Sponsor
70	2011-08-22	Budget	OCR	Sponsor
70	2011-08-25	Budget	Sponsor	OCR
70	2011-09-07	Budget	Sponsor	OCR
70	2011-10-11	Budget	Sponsor	OCR
70	2011-10-14	Clinical trial agreement	Sponsor	OCR
70	2011-10-14	Clinical trial agreement	OCR	P&L
70	2011-10-17	Budget	Sponsor	OCR
70	2011-10-17	Clinical trial agreement	Sponsor	OCR
70	2011-10-17	Clinical trial agreement	OCR	USF Legar
70	2011-10-21	Clinical trial agreement	USF Legal	OCR
70	2011-10-21	Clinical trial agreement	OCR	Sponsor
70	2011-11-02	Budget	Sponsor	OCR
70	2011-11-04	Clinical trial agreement	OCR	Sponsor
70	2011-11-14	Clinical trial agreement	OCR	Sponsor
70	2011-11-14	Clinical trial agreement	OCR	Sponsor
70	2011-11-17	Budget	OCR	USF Legar
70	2011-11-17	Clinical trial agreement	OCR	USF Legar
70	2011-12-01	Clinical trial agreement	Sponsor	OCR
70	2011-12-01	Clinical trial agreement	OCR	Sponsor
70	2011-12-05	Budget	OCR	USF Legar
70	2011-12-05	Clinical trial agreement	OCR	USF Legar
70	2011-12-07	Clinical trial agreement	OCR	PI
70	2011-12-13	Clinical trial agreement	OCR	Sponsor
71	2012-02-20	Budget	Sponsor	OCR
71	2012-02-20	Clinical trial agreement	Sponsor	OCR
71	2012-02-22	Clinical trial agreement	P&L	OCR
71	2012-02-27	Clinical trial agreement	OCR	USF Legar
71	2012-02-29	Clinical trial agreement	OCR	Sponsor
71	2012-03-08	Budget	OCR	Sponsor
71	2012-04-04	Clinical trial agreement	OCR	Sponsor
71	2012-04-16	Clinical trial agreement	OCR	Sponsor
71	2012-04-24	Budget	Sponsor	OCR
71	2012-04-27	Clinical trial agreement	OCR	Sponsor
71	2012-04-30	Clinical trial agreement	OCR	USF Legar
71	2012-05-08	Clinical trial agreement	OCR	PI
71	2012-05-24	Clinical trial agreement	OCR	Sponsor
71	2012-05-25	Clinical trial agreement	Sponsor	OCR
72	2011-12-08	Clinical trial agreement	OCR	USF Legar
72	2011-12-16	Clinical trial agreement	OCR	Sponsor
72	2012-01-11	Clinical trial agreement	Sponsor	USF Legar
72	2012-01-13	Clinical trial agreement	OCR	PI
72	2012-01-20	Clinical trial agreement	OCR	Sponsor
73	2010-11-30	Clinical trial agreement	Sponsor	OCR
73	2010-12-07	Budget	PI	OCR
73	2010-12-07	Clinical trial agreement	OCR	USF Legar
73	2010-12-22	Clinical trial agreement	OCR	Sponsor
73	2011-01-10	Budget	PI	OCR
73	2011-01-10	Budget	PI	OCR
73	2011-02-02	Clinical trial agreement	OCR	OCR
73	2011-02-02	Clinical trial agreement	OCR	Sponsor
73	2011-06-15	Clinical trial agreement	OCR	OCR
73	2011-06-15	Clinical trial agreement	OCR	Sponsor
73	2011-07-11	Budget	OCR	OCR
73	2011-07-21	Clinical trial agreement	Sponsor	OCR
73	2011-08-19	Clinical trial agreement	Sponsor	USF Legar
73	2011-08-23	Clinical trial agreement	USF Legal	PI
73	2011-09-02	Clinical trial agreement	OCR	Sponsor
73	2011-09-09	Clinical trial agreement	Sponsor	OCR
74	2012-02-20	Clinical trial agreement	P&L	OCR
74	2012-02-20	Clinical trial agreement	Sponsor	OCR
74	2012-02-24	Budget	OCR	Sponsor
74	2012-02-27	Clinical trial agreement	OCR	USF Legar
74	2012-02-29	Budget	Sponsor	OCR
74	2012-03-06	Clinical trial agreement	USF Legal	OCR
74	2012-03-06	Clinical trial agreement	USF Legal	Sponsor
74	2012-03-31	Clinical trial agreement	OCR	Sponsor
74	2012-04-03	Clinical trial agreement	Sponsor	PI
74	2012-04-09	Clinical trial agreement	OCR	Sponsor
74	2012-04-24	Clinical trial agreement	Sponsor	OCR
75	2011-08-10	Budget	PI	OCR
75	2011-08-16	Clinical trial agreement	PI	OCR
75	2011-08-16	Clinical trial agreement	OCR	USF Legar
75	2011-08-22	Clinical trial agreement	USF Legal	OCR
75	2011-08-22	Clinical trial agreement	OCR	Sponsor
75	2011-08-22	Clinical trial agreement	Missing	Sponsor
75	2011-09-06	Budget	PI	OCR
75	2011-09-06	Clinical trial agreement	OCR	Sponsor
75	2011-09-08	Clinical trial agreement	Sponsor	OCR
75	2011-09-08	Clinical trial agreement	OCR	USF Legar
75	2011-09-13	Clinical trial agreement	USF Legal	OCR
75	2011-09-13	Clinical trial agreement	OCR	Sponsor
75	2011-09-26	Clinical trial agreement	OCR	Sponsor
75	2011-10-03	Clinical trial agreement	Sponsor	OCR
75	2011-10-03	Clinical trial agreement	OCR	Sponsor
75	2011-10-03	Clinical trial agreement	OCR	Sponsor
75	2011-10-14	Clinical trial agreement	OCR	PI
75	2011-10-19	Clinical trial agreement	OCR	Sponsor
75	2011-10-19	Clinical trial agreement	OCR	DSR
75	2011-10-20	Clinical trial agreement	DSR	Sponsor
75	2011-10-27	Clinical trial agreement	OCR	DSR
75	2011-10-28	Clinical trial agreement	Sponsor	OCR
75	2011-10-28	Clinical trial agreement	OCR	Sponsor
76	2011-10-06	Clinical trial agreement	P&L	OCR
76	2011-10-06	Clinical trial agreement	PI	OCR
76	2011-10-12	Clinical trial agreement	OCR	USF Legar
76	2011-10-19	Clinical trial agreement	USF Legal	OCR
76	2011-10-19	Clinical trial agreement	OCR	Sponsor
76	2011-10-28	Budget	Sponsor	OCR
76	2011-10-28	Clinical trial agreement	Sponsor	OCR
76	2011-11-08	Clinical trial agreement	USF Legal	OCR
76	2011-11-08	Clinical trial agreement	OCR	USF Legar
76	2011-11-08	Clinical trial agreement	OCR	Sponsor
76	2011-11-14	Clinical trial agreement	OCR	P&L
76	2011-11-17	Clinical trial agreement	OCR	PI
76	2011-11-29	Clinical trial agreement	OCR	Sponsor
76	2012-01-05	Clinical trial agreement	Sponsor	OCR
77	2012-01-17	Clinical trial agreement	Sponsor	OCR
77	2012-01-18	Clinical trial agreement	OCR	USF Legar
77	2012-01-23	Clinical trial agreement	OCR	Sponsor
77	2012-02-10	Clinical trial agreement	Sponsor	OCR
77	2012-02-10	Clinical trial agreement	OCR	Sponsor
77	2012-02-10	Clinical trial agreement	OCR	Sponsor
77	2012-03-08	Clinical trial agreement	OCR	Sponsor
77	2012-03-15	Clinical trial agreement	Sponsor	OCR
77	2012-03-16	Clinical trial agreement	Sponsor	OCR
78	2011-12-13	Clinical trial agreement	OCR	USF Legar
78	2011-12-16	Clinical trial agreement	OCR	Sponsor
78	2011-12-22	Clinical trial agreement	OCR	Sponsor
78	2012-01-30	Clinical trial agreement	OCR	Sponsor
78	2012-02-02	Clinical trial agreement	OCR	PI
78	2012-02-08	Clinical trial agreement	OCR	Sponsor
78	2012-02-16	Clinical trial agreement	Sponsor	OCR
79	2010-11-23	Clinical trial agreement	Sponsor	OCR
79	2010-11-29	Budget	Sponsor	OCR
79	2010-12-06	Clinical trial agreement	OCR	USF Legar
79	2010-12-15	Clinical trial agreement	OCR	Sponsor
79	2011-01-11	Clinical trial agreement	OCR	Sponsor
79	2011-01-27	Clinical trial agreement	OCR	USF Legar
79	2011-01-28	Clinical trial agreement	OCR	Sponsor
79	2011-01-28	Clinical trial agreement	OCR	Sponsor
79	2011-02-03	Clinical trial agreement	OCR	Sponsor
79	2011-02-11	Clinical trial agreement	OCR	Sponsor
79	2011-02-14	Clinical trial agreement	Sponsor	OCR
80	2011-03-07	Budget	OCR	Sponsor
80	2011-05-09	Clinical trial agreement	Sponsor	OCR
80	2011-05-17	Budget	OCR	Sponsor
80	2011-05-17	Clinical trial agreement	OCR	USF Legar
80	2011-05-27	Clinical trial agreement	USF Legal	OCR
80	2011-05-27	Clinical trial agreement	OCR	Sponsor
80	2011-07-01	Budget	Sponsor	OCR
80	2011-07-20	Budget	Sponsor	OCR
80	2011-07-26	Budget	OCR	Sponsor
80	2011-07-26	Clinical trial agreement	OCR	Sponsor
80	2011-07-27	Budget	Sponsor	OCR
80	2012-02-01	Clinical trial agreement	Sponsor	USF Legar
80	2012-02-02	Budget	Sponsor	OCR
80	2012-02-02	Clinical trial agreement	Sponsor	OCR
80	2012-02-07	Clinical trial agreement	USF Legal	OCR
80	2012-02-07	Clinical trial agreement	OCR	Sponsor
80	2012-03-07	Clinical trial agreement	Sponsor	OCR
80	2012-03-08	Clinical trial agreement	Sponsor	USF Legar
80	2012-03-22	Clinical trial agreement	USF Legal	PI
80	2012-03-29	Clinical trial agreement	OCR	Sponsor
80	2012-04-03	Budget	OCR	Sponsor
80	2012-04-06	Budget	Sponsor	OCR
80	2012-04-10	Clinical trial agreement	Sponsor	OCR
81	2011-05-18	Budget	PI	OCR
81	2011-05-18	Clinical trial agreement	PI	OCR
81	2011-05-20	Clinical trial agreement	OCR	USF Legar
81	2011-06-02	Clinical trial agreement	USF Legal	OCR
81	2011-06-02	Clinical trial agreement	OCR	Sponsor
81	2011-06-09	Budget	PL	Sponsor
81	2011-07-20	Budget	PL	Sponsor
81	2011-07-28	Budget	PL	Sponsor
81	2011-09-09	Clinical trial agreement	OCR	Sponsor
81	2011-09-23	Clinical trial agreement	OCR	Sponsor
81	2011-09-29	Clinical trial agreement	OCR	USF Legar
81	2011-10-03	Clinical trial agreement	OCR	PI
81	2011-10-10	Clinical trial agreement	OCR	Sponsor
81	2011-10-21	Clinical trial agreement	Sponsor	OCR
82	2011-06-08	Budget	PI	OCR
82	2011-06-08	Clinical trial agreement	PL	OCR
82	2011-06-20	Clinical trial agreement	OCR	USF Legar
82	2011-06-22	Clinical trial agreement	OCR	Sponsor
82	2011-07-05	Clinical trial agreement	Sponsor	OCR
82	2011-07-05	Clinical trial agreement	Sponsor	OCR
82	2011-07-14	Budget	PL	PI
82	2011-08-08	Budget	PI	OCR
82	2011-08-10	Budget	OCR	Sponsor
82	2011-08-10	Clinical trial agreement	Sponsor	PL
82	2011-08-19	Clinical trial agreement	PL	Sponsor
82	2011-09-02	Budget	PL	Sponsor
82	2011-09-16	Budget	PI	Sponsor
82	2011-10-14	Clinical trial agreement	Sponsor	OCR
82	2011-10-14	Clinical trial agreement	OCR	Sponsor
82	2011-10-19	Clinical trial agreement	Sponsor	OCR
82	2011-10-19	Clinical trial agreement	Sponsor	OCR
82	2011-10-19	Clinical trial agreement	Sponsor	OCR
82	2011-10-19	Clinical trial agreement	OCR	Sponsor
82	2011-10-19	Clinical trial agreement	OCR	Sponsor
82	2011-10-19	Clinical trial agreement	OCR	Sponsor
82	2011-11-16	Clinical trial agreement	OCR	Sponsor
82	2011-11-30	Clinical trial agreement	Sponsor	OCR
82	2011-11-30	Clinical trial agreement	OCR	Sponsor
82	2011-12-05	Clinical trial agreement	OCR	PI
82	2011-12-13	Clinical trial agreement	OCR	Sponsor
82	2011-12-19	Clinical trial agreement	Sponsor	OCR
83	2011-06-08	Budget	PI	OCR
83	2011-08-08	Budget	PI	OCR
83	2011-08-10	Budget	OCR	Sponsor
83	2011-09-06	Budget	PI	Sponsor
83	2011-09-16	Budget	PI	Sponsor
83	2011-12-05	Clinical trial agreement	OCR	PI
83	2011-12-06	Clinical trial agreement	OCR	OCR
83	2011-12-13	Clinical trial agreement	OCR	Sponsor
83	2011-12-19	Clinical trial agreement	Sponsor	OCR
84	2011-04-12	Clinical trial agreement	OCR	Sponsor
84	2012-02-27	Clinical trial agreement	Sponsor	OCR
84	2012-03-02	Clinical trial agreement	OCR	Sponsor
84	2012-03-08	Clinical trial agreement	OCR	Sponsor
84	2012-03-31	Clinical trial agreement	OCR	Sponsor
84	2012-04-05	Clinical trial agreement	Sponsor	PI
84	2012-05-03	Clinical trial agreement	Sponsor	OCR
85	2012-01-26	Budget	Sponsor	OCR
85	2012-01-26	Clinical trial agreement	Sponsor	OCR
85	2012-01-27	Clinical trial agreement	P&L	OCR
85	2012-01-31	Clinical trial agreement	OCR	USF Legar
85	2012-02-13	Clinical trial agreement	USF Legal	OCR
85	2012-02-13	Clinical trial agreement	OCR	Sponsor
85	2012-02-13	Clinical trial agreement	OCR	Sponsor
85	2012-04-13	Budget	OCR	Sponsor
85	2012-05-16	Clinical trial agreement	OCR	PI
85	2012-06-20	Clinical trial agreement	OCR	Sponsor
85	2012-06-28	Clinical trial agreement	Sponsor	OCR
86	2012-02-06	Clinical trial agreement	P&L	OCR
86	2012-02-06	Clinical trial agreement	Sponsor	OCR
86	2012-02-20	Clinical trial agreement	OCR	USF Legar
86	2012-02-23	Clinical trial agreement	USF Legal	OCR
86	2012-02-23	Clinical trial agreement	OCR	Sponsor
86	2012-03-09	Budget	OCR	Sponsor
86	2012-03-13	Clinical trial agreement	OCR	Sponsor
86	2012-03-16	Budget	Sponsor	OCR
86	2012-03-20	Clinical trial agreement	OCR	Sponsor
86	2012-03-28	Clinical trial agreement	OCR	Sponsor
86	2012-04-03	Clinical trial agreement	OCR	Sponsor
86	2012-04-17	Clinical trial agreement	Sponsor	PI
86	2012-04-17	Clinical trial agreement	OCR	Sponsor
86	2012-05-01	Clinical trial agreement	OCR	Sponsor
86	2012-05-10	Clinical trial agreement	Sponsor	OCR
87	2011-12-16	Clinical trial agreement	OCR	OCR
87	2011-12-16	Clinical trial agreement	OCR	OCR
87	2011-12-22	Clinical trial agreement	OCR	Sponsor
87	2011-12-22	Clinical trial agreement	OCR	USF Legar
87	2012-01-25	Budget	OCR	Sponsor
87	2012-01-31	Budget	OCR	Sponsor
87	2012-02-07	Budget	Sponsor	OCR
87	2012-02-27	Clinical trial agreement	OCR	Sponsor
87	2012-02-29	Clinical trial agreement	OCR	Sponsor
87	2012-03-05	Budget	Sponsor	OCR
87	2012-03-28	Clinical trial agreement	OCR	Sponsor
87	2012-04-05	Clinical trial agreement	OCR	Sponsor
87	2012-04-24	Clinical trial agreement	OCR	Sponsor
87	2012-05-08	Clinical trial agreement	OCR	Sponsor
87	2012-05-18	Clinical trial agreement	Sponsor	OCR
88	2011-01-25	Budget	PI	OCR
88	2011-01-26	Clinical trial agreement	Sponsor	OCR
88	2011-01-31	Clinical trial agreement	OCR	USF Legar
88	2011-02-09	Clinical trial agreement	USF Legal	OCR
88	2011-02-09	Clinical trial agreement	OCR	Sponsor
88	2011-03-02	Clinical trial agreement	OCR	Sponsor
88	2011-03-17	Clinical trial agreement	OCR	Sponsor
88	2011-03-25	Budget	OCR	Sponsor
88	2011-03-31	Clinical trial agreement	Sponsor	OCR
88	2011-03-31	Clinical trial agreement	Sponsor	OCR
88	2011-03-31	Clinical trial agreement	OCR	Sponsor
88	2011-05-05	Clinical trial agreement	OCR	USF Legar
88	2011-05-27	Clinical trial agreement	OCR	Sponsor
89	2010-11-08	Budget	PL	Sponsor
89	2011-06-01	Budget	PI	OCR
89	2011-06-01	Clinical trial agreement	PI	OCR
89	2011-06-09	Clinical trial agreement	OCR	USF Legar
89	2011-06-15	Clinical trial agreement	USF Legal	Sponsor
89	2011-07-14	Budget	PL	Sponsor
89	2011-10-03	Clinical trial agreement	OCR	Sponsor
89	2011-10-27	Clinical trial agreement	Sponsor	OCR
89	2011-10-28	Clinical trial agreement	OCR	USF Legar
89	2011-10-31	Clinical trial agreement	OCR	Sponsor
89	2011-11-04	Clinical trial agreement	OCR	Sponsor
89	2011-11-21	Clinical trial agreement	OCR	DSR
89	2011-11-26	Clinical trial agreement	OCR	Sponsor
89	2011-12-13	Clinical trial agreement	Sponsor	OCR
90	2011-11-04	Clinical trial agreement	PI	OCR
90	2011-11-08	Clinical trial agreement	Sponsor	OCR
90	2011-11-15	Clinical trial agreement	OCR	USF Legar
90	2011-11-21	Clinical trial agreement	OCR	Sponsor
90	2011-12-15	Clinical trial agreement	OCR	USF Legar
90	2011-12-15	Clinical trial agreement	OCR	USF Legar
90	2012-01-05	Clinical trial agreement	OCR	Sponsor
91	2012-05-08	Clinical trial agreement	P&L	OCR
91	2012-05-08	Budget	Sponsor	OCR
91	2012-05-08	Clinical trial agreement	Sponsor	OCR
91	2012-05-11	Clinical trial agreement	OCR	USF Legar
91	2012-05-17	Clinical trial agreement	OCR	Sponsor
91	2012-05-30	Clinical trial agreement	OCR	PI
91	2012-05-30	Clinical trial agreement	OCR	USF Legar
91	2012-05-31	Clinical trial agreement	OCR	Sponsor
91	2012-05-31	Clinical trial agreement	OCR	Sponsor
92	2011-04-12	Clinical trial agreement	OCR	Sponsor
92	2012-01-10	Clinical trial agreement	P&L	OCR
92	2012-01-10	Budget	Sponsor	OCR
92	2012-01-10	Budget	Sponsor	OCR
92	2012-01-10	Clinical trial agreement	Sponsor	OCR
92	2012-01-11	Clinical trial agreement	OCR	USF Legar
92	2012-01-25	Clinical trial agreement	OCR	Sponsor
92	2012-02-28	Clinical trial agreement	P&L	USF Legar
92	2012-02-28	Clinical trial agreement	OCR	Sponsor
92	2012-03-02	Clinical trial agreement	OCR	Sponsor
93	2011-03-25	Clinical trial agreement	Sponsor	OCR
93	2011-04-04	Clinical trial agreement	PL	OCR
93	2011-04-04	Clinical trial agreement	OCR	USF Legar
93	2011-04-12	Clinical trial agreement	USF Legal	OCR
93	2011-04-12	Clinical trial agreement	OCR	Sponsor
93	2011-04-28	Clinical trial agreement	Sponsor	OCR
93	2011-04-28	Clinical trial agreement	Sponsor	OCR
93	2011-05-18	Clinical trial agreement	OCR	USF Legar
93	2011-06-06	Clinical trial agreement	USF Legal	Sponsor
93	2011-06-06	Clinical trial agreement	OCR	Sponsor
93	2011-06-21	Clinical trial agreement	OCR	Sponsor
93	2011-06-23	Clinical trial agreement	Sponsor	OCR
93	2011-06-27	Clinical trial agreement	OCR	Sponsor
93	2011-06-30	Clinical trial agreement	Sponsor	OCR
93	2011-06-30	Clinical trial agreement	OCR	Sponsor
93	2011-07-21	Clinical trial agreement	OCR	Sponsor
93	2011-07-28	Budget	Sponsor	OCR
93	2011-07-28	Clinical trial agreement	Sponsor	OCR
93	2011-07-28	Clinical trial agreement	OCR	Sponsor
93	2011-07-28	Clinical trial agreement	OCR	Sponsor
93	2011-07-29	Budget	OCR	USF Legar
93	2011-07-29	Clinical trial agreement	OCR	USF Legar
93	2011-08-08	Clinical trial agreement	OCR	PI
93	2011-08-08	Clinical trial agreement	OCR	USF Legar
93	2011-08-10	Clinical trial agreement	Sponsor	OCR
94	2011-01-03	Budget	PI	OCR
94	2011-01-03	Clinical trial agreement	PI	OCR
94	2011-01-03	Clinical trial agreement	OCR	USF Legar
94	2011-01-05	Budget	PI	OCR
94	2011-01-10	Clinical trial agreement	OCR	Sponsor
94	2011-01-24	Clinical trial agreement	Sponsor	OCR
94	2011-02-08	Clinical trial agreement	OCR	Sponsor
94	2011-02-15	Clinical trial agreement	OCR	Sponsor
94	2011-03-17	Budget	OCR	Sponsor
94	2011-03-23	Budget	Sponsor	OCR
94	2011-03-24	Clinical trial agreement	OCR	Sponsor
94	2011-03-30	Clinical trial agreement	Sponsor	OCR
94	2011-04-19	Clinical trial agreement	OCR	Sponsor
94	2011-05-10	Budget	Sponsor	OCR
94	2011-05-10	Clinical trial agreement	OCR	PI
94	2011-05-10	Clinical trial agreement	OCR	USF Legar
94	2011-05-11	Clinical trial agreement	OCR	Sponsor
94	2011-05-26	Clinical trial agreement	Sponsor	OCR
95	2011-01-19	Budget	Sponsor	OCR
95	2011-01-19	Clinical trial agreement	Sponsor	OCR
95	2011-01-20	Budget	PI	Sponsor
95	2011-01-28	Clinical trial agreement	OCR	USF Legar
95	2011-02-01	Clinical trial agreement	USF Legal	OCR
95	2011-02-01	Clinical trial agreement	OCR	Sponsor
95	2011-03-24	Clinical trial agreement	OCR	Sponsor
95	2011-04-07	Clinical trial agreement	OCR	USF Legar
95	2011-04-08	Clinical trial agreement	OCR	Sponsor
95	2011-05-12	Clinical trial agreement	OCR	Sponsor
95	2011-05-13	Clinical trial agreement	OCR	USF Legar
95	2011-05-17	Clinical trial agreement	USF Legal	OCR
95	2011-05-17	Clinical trial agreement	OCR	Sponsor
95	2011-06-01	Clinical trial agreement	Sponsor	OCR
95	2011-06-07	Clinical trial agreement	OCR	USF Legar
95	2011-06-09	Clinical trial agreement	OCR	PI
95	2011-06-10	Clinical trial agreement	OCR	DSR
95	2011-06-10	Clinical trial agreement	OCR	Sponsor
96	2011-02-08	Clinical trial agreement	PI	OCR
96	2011-02-14	Clinical trial agreement	OCR	USF Legar
96	2011-02-22	Budget	PI	OCR
96	2011-02-24	Clinical trial agreement	USF Legal	OCR
96	2011-02-24	Clinical trial agreement	OCR	Sponsor
96	2011-03-08	Clinical trial agreement	Sponsor	OCR
96	2011-03-08	Clinical trial agreement	OCR	Sponsor
96	2011-03-08	Clinical trial agreement	OCR	USF Legar
96	2011-03-08	Clinical trial agreement	OCR	Sponsor
96	2011-03-09	Clinical trial agreement	USF Legal	OCR
96	2011-03-09	Clinical trial agreement	OCR	Sponsor
96	2011-03-24	Clinical trial agreement	OCR	Sponsor
96	2011-03-24	Clinical trial agreement	OCR	Sponsor
96	2011-03-31	Clinical trial agreement	Sponsor	OCR
96	2011-04-12	Clinical trial agreement	Sponsor	OCR
96	2011-04-15	Clinical trial agreement	USF Legal	PI
96	2011-04-15	Clinical trial agreement	USF Legal	DSR
96	2011-04-19	Clinical trial agreement	OCR	Sponsor
96	2011-04-20	Clinical trial agreement	OCR	Sponsor
96	2011-04-20	Clinical trial agreement	OCR	Sponsor
97	2011-01-15	Clinical trial agreement	Sponsor	OCR
97	2011-02-21	Clinical trial agreement	DSR	OCR
97	2011-03-14	Clinical trial agreement	OCR	USF Legar
97	2011-03-21	Clinical trial agreement	OCR	Sponsor
97	2011-03-22	Clinical trial agreement	Sponsor	OCR
97	2011-04-05	Clinical trial agreement	OCR	USF Legar
97	2011-04-05	Clinical trial agreement	OCR	Sponsor
97	2011-04-06	Clinical trial agreement	OCR	DSR
97	2011-04-07	Clinical trial agreement	OCR	Sponsor
98	2011-09-09	Budget	Sponsor	OCR
98	2011-09-09	Clinical trial agreement	Sponsor	OCR
98	2011-09-14	Clinical trial agreement	OCR	USF Legar
98	2011-09-20	Clinical trial agreement	USF Legal	OCR
98	2011-09-20	Clinical trial agreement	OCR	Sponsor
98	2011-09-27	Clinical trial agreement	OCR	Sponsor
98	2011-09-27	Clinical trial agreement	OCR	USF Legar
98	2011-10-03	Clinical trial agreement	USF Legal	OCR
98	2011-10-03	Clinical trial agreement	OCR	Sponsor
98	2011-10-13	Clinical trial agreement	Sponsor	OCR
98	2011-10-13	Clinical trial agreement	OCR	Sponsor
98	2011-10-13	Clinical trial agreement	OCR	Sponsor
98	2012-01-03	Clinical trial agreement	Sponsor	USF Legar
98	2012-01-03	Clinical trial agreement	OCR	USF Legar
98	2012-01-03	Clinical trial agreement	OCR	USF Legar
98	2012-01-07	Clinical trial agreement	OCR	Sponsor
98	2012-01-09	Clinical trial agreement	OCR	PI
98	2012-01-17	Clinical trial agreement	OCR	Sponsor
98	2012-01-24	Clinical trial agreement	Sponsor	OCR
98	2012-01-24	Clinical trial agreement	Sponsor	OCR
99	2011-05-03	Budget	PI	OCR
99	2011-05-03	Clinical trial agreement	PI	OCR
99	2011-05-11	Clinical trial agreement	OCR	USF Legar
99	2011-05-13	Clinical trial agreement	DSR	OCR
99	2011-05-16	Clinical trial agreement	USF Legal	OCR
99	2011-05-16	Clinical trial agreement	OCR	Sponsor
99	2011-05-16	Clinical trial agreement	OCR	Sponsor
99	2011-08-05	Clinical trial agreement	OCR	USF Legar
99	2011-08-08	Clinical trial agreement	OCR	Sponsor
99	2011-11-15	Clinical trial agreement	OCR	Sponsor
99	2011-11-15	Clinical trial agreement	OCR	Sponsor
99	2011-11-30	Clinical trial agreement	Sponsor	OCR
99	2011-12-05	Clinical trial agreement	OCR	Sponsor
99	2012-01-06	Clinical trial agreement	OCR	Sponsor
99	2012-01-10	Clinical trial agreement	OCR	Sponsor
99	2012-01-10	Clinical trial agreement	OCR	Sponsor
99	2012-01-10	Clinical trial agreement	OCR	DSR
99	2012-01-11	Clinical trial agreement	Sponsor	USF Legar
99	2012-01-11	Clinical trial agreement	OCR	DSR
99	2012-01-11	Clinical trial agreement	OCR	Sponsor
99	2012-01-12	Clinical trial agreement	OCR	USF Legar
99	2012-01-13	Clinical trial agreement	USF Legal	OCR
99	2012-01-13	Clinical trial agreement	OCR	Sponsor
99	2012-01-18	Clinical trial agreement	OCR	Sponsor
99	2012-01-30	Clinical trial agreement	OCR	PI
99	2012-02-08	Clinical trial agreement	OCR	OCR
99	2012-02-20	Clinical trial agreement	Sponsor	OCR
99	2012-03-06	Clinical trial agreement	Sponsor	OCR
99	2012-03-08	Clinical trial agreement	OCR	Sponsor
100	2011-12-15	Clinical trial agreement	Sponsor	OCR
100	2011-12-15	Budget	Sponsor	OCR
100	2011-12-19	Clinical trial agreement	OCR	PL
100	2012-01-11	Clinical trial agreement	OCR	Sponsor
100	2012-01-12	Clinical trial agreement	OCR	USF Legar
100	2012-01-23	Clinical trial agreement	USF Legal	DSR
100	2012-01-25	Clinical trial agreement	OCR	Sponsor
100	2012-01-30	Clinical trial agreement	Sponsor	OCR
101	2011-04-29	Budget	PI	OCR
101	2011-05-18	Clinical trial agreement	PI	OCR
101	2011-05-19	Budget	Sponsor	OCR
101	2011-05-24	Clinical trial agreement	OCR	USF Legar
101	2011-06-02	Clinical trial agreement	USF Legal	OCR
101	2011-06-02	Clinical trial agreement	OCR	Sponsor
101	2011-06-13	Budget	OCR	Sponsor
101	2011-07-11	Clinical trial agreement	Sponsor	OCR
101	2011-07-25	Clinical trial agreement	OCR	Sponsor
101	2011-08-01	Budget	OCR	Sponsor
101	2011-08-02	Clinical trial agreement	Sponsor	OCR
101	2011-08-05	Clinical trial agreement	USF Legal	OCR
101	2011-08-05	Budget	Sponsor	OCR
101	2011-08-05	Clinical trial agreement	OCR	USF Legar
101	2011-08-08	Clinical trial agreement	OCR	Sponsor
101	2011-08-08	Clinical trial agreement	OCR	Sponsor
101	2011-08-09	Clinical trial agreement	Sponsor	OCR
101	2011-08-15	Clinical trial agreement	OCR	Sponsor
101	2011-09-02	Clinical trial agreement	OCR	Sponsor
101	2011-09-02	Clinical trial agreement	Sponsor	OCR
101	2011-09-02	Clinical trial agreement	OCR	USF Legar
101	2011-09-06	Clinical trial agreement	OCR	Sponsor
101	2011-09-09	Clinical trial agreement	OCR	Sponsor
101	2011-09-13	Clinical trial agreement	DSR	Sponsor
101	2011-09-13	Clinical trial agreement	OCR	PI
102	2011-11-02	Budget	Sponsor	OCR
102	2011-11-14	Clinical trial agreement	P&L	OCR
102	2011-11-14	Clinical trial agreement	Sponsor	OCR
102	2011-11-14	Clinical trial agreement	Sponsor	OCR
102	2011-11-15	Clinical trial agreement	OCR	USF Legar
102	2011-11-15	Clinical trial agreement	OCR	USF Legar
102	2011-11-21	Clinical trial agreement	OCR	Sponsor
102	2011-11-21	Clinical trial agreement	OCR	Sponsor
102	2012-01-03	Budget	OCR	Sponsor
102	2012-01-06	Budget	Sponsor	OCR
102	2012-01-30	Budget	Sponsor	OCR
102	2012-02-07	Clinical trial agreement	OCR	PI
102	2012-02-22	Clinical trial agreement	OCR	Sponsor
102	2012-02-22	Clinical trial agreement	OCR	Sponsor
102	2012-03-07	Clinical trial agreement	Sponsor	OCR
103	2010-04-11	Budget	PI	Sponsor
103	2011-02-22	Clinical trial agreement	Sponsor	OCR
103	2011-02-22	Budget	Sponsor	OCR
103	2011-02-24	Clinical trial agreement	Sponsor	OCR
103	2011-03-01	Clinical trial agreement	OCR	USF Legar
103	2011-03-10	Clinical trial agreement	USF Legal	OCR
103	2011-03-10	Clinical trial agreement	OCR	Sponsor
103	2011-03-14	Budget	OCR	PI
103	2011-03-24	Clinical trial agreement	OCR	Sponsor
103	2011-03-24	Clinical trial agreement	OCR	USF Legar
103	2011-03-30	Budget	PI	Sponsor
103	2011-03-31	Clinical trial agreement	USF Legal	OCR
103	2011-03-31	Clinical trial agreement	USF Legal	OCR
103	2011-03-31	Clinical trial agreement	OCR	Sponsor
103	2011-03-31	Clinical trial agreement	OCR	Sponsor
103	2011-04-12	Budget	Sponsor	OCR
103	2011-04-12	Clinical trial agreement	Sponsor	OCR
103	2011-04-12	Budget	OCR	Sponsor
103	2011-04-19	Clinical trial agreement	OCR	Sponsor
103	2011-07-25	Clinical trial agreement	OCR	Sponsor
103	2011-07-29	Clinical trial agreement	OCR	USF Legar
103	2011-07-29	Budget	OCR	USF Legar
103	2011-07-29	Clinical trial agreement	OCR	USF Legar
103	2011-08-04	Clinical trial agreement	OCR	PI
103	2011-08-04	Clinical trial agreement	OCR	PI
103	2011-08-16	Clinical trial agreement	OCR	Sponsor
103	2011-08-25	Clinical trial agreement	Sponsor	OCR
103	2011-08-25	Clinical trial agreement	Sponsor	OCR
104	2010-07-08	Clinical trial agreement	PI	OCR
104	2010-07-19	Clinical trial agreement	PI	Sponsor
104	2010-11-23	Budget	Sponsor	OCR
104	2010-12-21	Clinical trial agreement	PI	Sponsor
104	2010-12-21	Clinical trial agreement	Sponsor	PI
104	2011-03-21	Budget	OCR	Sponsor
104	2011-03-28	Budget	Sponsor	OCR
104	2011-03-30	Clinical trial agreement	Sponsor	PI
104	2011-04-08	Clinical trial agreement	Sponsor	OCR
104	2011-04-08	Clinical trial agreement	OCR	Sponsor
104	2011-04-13	Clinical trial agreement	Sponsor	USF Legar
104	2011-04-15	Clinical trial agreement	USF Legal	PI
104	2011-05-03	Clinical trial agreement	OCR	Sponsor
105	2010-12-20	Clinical trial agreement	Sponsor	OCR
105	2011-01-07	Clinical trial agreement	OCR	USF Legar
105	2011-01-13	Clinical trial agreement	OCR	Sponsor
105	2011-02-04	Clinical trial agreement	Sponsor	OCR
105	2011-02-11	Clinical trial agreement	OCR	Sponsor
105	2011-02-11	Clinical trial agreement	OCR	Sponsor
105	2011-02-24	Clinical trial agreement	Sponsor	OCR
105	2011-02-28	Clinical trial agreement	Sponsor	OCR
105	2011-02-28	Clinical trial agreement	OCR	PI
105	2011-03-25	Clinical trial agreement	Sponsor	OCR
105	2011-05-04	Clinical trial agreement	Sponsor	OCR
105	2011-05-25	Clinical trial agreement	Sponsor	OCR
105	2011-06-14	Clinical trial agreement	OCR	Sponsor
105	2011-07-11	Clinical trial agreement	Sponsor	OCR
105	2011-07-25	Clinical trial agreement	OCR	Sponsor
105	2011-07-25	Clinical trial agreement	OCR	Sponsor
105	2011-08-12	Clinical trial agreement	OCR	PI
105	2011-08-24	Clinical trial agreement	OCR	Sponsor
105	2011-09-22	Clinical trial agreement	Sponsor	OCR
106	2011-01-18	Clinical trial agreement	Sponsor	OCR
106	2011-01-31	Clinical trial agreement	OCR	USF Legar
106	2011-02-01	Clinical trial agreement	OCR	Sponsor
106	2011-02-11	Clinical trial agreement	Sponsor	OCR
106	2011-02-11	Clinical trial agreement	OCR	Sponsor
106	2011-03-08	Clinical trial agreement	Sponsor	OCR
106	2011-03-08	Clinical trial agreement	OCR	Sponsor
106	2011-03-09	Clinical trial agreement	OCR	Sponsor
106	2011-03-22	Clinical trial agreement	OCR	Sponsor
106	2011-04-05	Clinical trial agreement	Sponsor	OCR
106	2011-04-07	Clinical trial agreement	Sponsor	OCR
106	2011-04-18	Clinical trial agreement	OCR	Sponsor
106	2011-05-16	Clinical trial agreement	Sponsor	OCR
106	2011-05-16	Clinical trial agreement	OCR	Sponsor
106	2011-05-20	Clinical trial agreement	Sponsor	OCR
106	2011-05-24	Clinical trial agreement	OCR	USF Legar
106	2011-05-27	Clinical trial agreement	OCR	Sponsor
106	2011-06-07	Clinical trial agreement	Sponsor	OCR
106	2011-06-07	Clinical trial agreement	OCR	Sponsor
106	2011-06-14	Clinical trial agreement	OCR	Sponsor
106	2011-06-21	Clinical trial agreement	OCR	USF Legar
106	2011-06-22	Clinical trial agreement	OCR	PI
106	2011-07-25	Clinical trial agreement	OCR	Sponsor
106	2011-08-01	Clinical trial agreement	Sponsor	OCR
107	2010-01-04	Clinical trial agreement	OCR	Sponsor
107	2010-08-11	Budget	Sponsor	OCR
107	2010-08-12	Clinical trial agreement	OCR	USF Legar
107	2010-08-12	Clinical trial agreement	Sponsor	PI
107	2010-08-31	Clinical trial agreement	PI	Sponsor
107	2010-09-03	Clinical trial agreement	Sponsor	PI
107	2010-09-10	Clinical trial agreement	PI	Sponsor
107	2010-11-17	Clinical trial agreement	PI	Sponsor
107	2010-12-01	Clinical trial agreement	OCR	Sponsor
107	2010-12-01	Clinical trial agreement	OCR	Sponsor
107	2010-12-06	Clinical trial agreement	OCR	Sponsor
107	2010-12-17	Clinical trial agreement	OCR	USF Legar
107	2010-12-21	Clinical trial agreement	OCR	PI
108	2011-08-26	Budget	PI	OCR
108	2011-08-26	Clinical trial agreement	PI	OCR
108	2011-08-31	Budget	OCR	Sponsor
108	2011-09-01	Clinical trial agreement	OCR	USF Legar
108	2011-09-13	Clinical trial agreement	OCR	Sponsor
108	2011-09-22	Budget	Sponsor	OCR
108	2011-10-11	Budget	Sponsor	OCR
108	2011-10-14	Budget	Sponsor	OCR
108	2011-10-24	Clinical trial agreement	Sponsor	OCR
108	2011-10-27	Clinical trial agreement	Missing	Sponsor
108	2011-11-02	Clinical trial agreement	OCR	PI
108	2011-11-07	Clinical trial agreement	OCR	Sponsor
108	2011-11-14	Clinical trial agreement	Sponsor	OCR
109	2011-11-02	Budget	Sponsor	OCR
109	2011-11-02	Budget	Sponsor	OCR
109	2011-11-02	Clinical trial agreement	Sponsor	OCR
109	2011-11-04	Budget	PI	OCR
109	2011-11-07	Clinical trial agreement	OCR	USF Legar
109	2011-11-10	Budget	OCR	Sponsor
109	2011-11-14	Clinical trial agreement	OCR	Sponsor
109	2012-01-19	Clinical trial agreement	OCR	PI
109	2012-01-30	Clinical trial agreement	OCR	DSR
109	2012-01-31	Clinical trial agreement	Sponsor	OCR
109	2012-01-31	Clinical trial agreement	OCR	Sponsor
109	2012-01-31	Clinical trial agreement	OCR	Sponsor
110	2011-08-11	Budget	PI	OCR
110	2011-08-11	Clinical trial agreement	PI	OCR
110	2011-08-17	Clinical trial agreement	OCR	USF Legar
110	2011-08-18	Budget	OCR	Sponsor
110	2011-08-18	Clinical trial agreement	OCR	Sponsor
110	2011-08-23	Clinical trial agreement	OCR	Sponsor
110	2011-09-22	Budget	Sponsor	OCR
110	2011-10-04	Budget	Sponsor	OCR
110	2011-10-19	Clinical trial agreement	OCR	Sponsor
110	2011-10-20	Clinical trial agreement	Sponsor	OCR
110	2011-10-20	Clinical trial agreement	OCR	Sponsor
110	2011-12-05	Clinical trial agreement	OCR	Sponsor
110	2011-12-19	Clinical trial agreement	OCR	Sponsor
110	2011-12-20	Clinical trial agreement	OCR	Sponsor
110	2012-01-06	Clinical trial agreement	OCR	Sponsor
110	2012-01-17	Clinical trial agreement	Sponsor	PI
110	2012-01-20	Clinical trial agreement	OCR	Sponsor
110	2012-01-26	Clinical trial agreement	Sponsor	OCR
111	2011-11-02	Budget	Sponsor	OCR
111	2011-11-02	Budget	Sponsor	OCR
111	2011-11-02	Clinical trial agreement	Sponsor	OCR
111	2011-11-07	Clinical trial agreement	OCR	USF Legar
111	2011-11-10	Budget	OCR	Sponsor
111	2011-11-14	Clinical trial agreement	OCR	Sponsor
111	2012-01-19	Clinical trial agreement	OCR	PI
111	2012-01-30	Clinical trial agreement	OCR	DSR
111	2012-01-31	Clinical trial agreement	Sponsor	OCR
111	2012-01-31	Clinical trial agreement	OCR	Sponsor
111	2012-01-31	Clinical trial agreement	OCR	Sponsor
112	2011-08-23	Budget	PI	OCR
112	2011-08-23	Clinical trial agreement	PI	OCR
112	2011-08-26	Clinical trial agreement	OCR	USF Legar
112	2011-09-06	Clinical trial agreement	OCR	Sponsor
112	2011-10-05	Budget	OCR	Sponsor
112	2011-10-21	Clinical trial agreement	OCR	Sponsor
112	2012-01-06	Clinical trial agreement	OCR	Sponsor
112	2012-01-19	Clinical trial agreement	OCR	PI
112	2012-01-24	Clinical trial agreement	OCR	Sponsor
112	2012-01-26	Clinical trial agreement	Sponsor	OCR
113	2011-01-03	Budget	Sponsor	OCR
113	2011-01-03	Clinical trial agreement	Sponsor	OCR
113	2011-01-04	Clinical trial agreement	Sponsor	OCR
113	2011-01-06	Clinical trial agreement	OCR	USF Legar
113	2011-01-13	Clinical trial agreement	OCR	Sponsor
113	2011-02-09	Clinical trial agreement	OCR	Sponsor
113	2011-02-10	Budget	OCR	PI
113	2011-02-11	Clinical trial agreement	OCR	Sponsor
113	2011-02-18	Budget	Sponsor	OCR
113	2011-03-01	Clinical trial agreement	OCR	Sponsor
113	2011-03-25	Clinical trial agreement	OCR	Sponsor
114	2011-02-25	Budget	Sponsor	OCR
114	2011-02-25	Clinical trial agreement	Sponsor	OCR
114	2011-03-15	Clinical trial agreement	Sponsor	OCR
114	2011-03-15	Clinical trial agreement	OCR	Sponsor
114	2011-03-16	Clinical trial agreement	OCR	Sponsor
114	2011-04-04	Budget	Sponsor	OCR
114	2011-04-27	Clinical trial agreement	OCR	Sponsor
115	2011-01-31	Clinical trial agreement	OCR	USF Legar
115	2011-02-01	Clinical trial agreement	OCR	Sponsor
115	2011-02-11	Clinical trial agreement	OCR	Sponsor
115	2011-03-17	Budget	PI	OCR
115	2011-03-25	Clinical trial agreement	PI	OCR
115	2011-03-25	Budget	PI	OCR
115	2011-04-05	Clinical trial agreement	OCR	Sponsor
115	2011-04-15	Budget	PL	Sponsor
115	2011-04-15	Clinical trial agreement	Sponsor	OCR
115	2011-04-19	Clinical trial agreement	OCR	Sponsor
115	2011-04-20	Budget	Sponsor	OCR
115	2011-04-28	Clinical trial agreement	Sponsor	OCR
115	2011-11-24	Clinical trial agreement	PI	OCR
116	2011-01-14	Budget	Sponsor	OCR
116	2011-01-14	Clinical trial agreement	Sponsor	OCR
116	2011-01-28	Clinical trial agreement	OCR	USF Legar
116	2011-02-02	Budget	OCR	Sponsor
116	2011-02-02	Clinical trial agreement	OCR	Sponsor
116	2011-02-14	Clinical trial agreement	USF Legal	OCR
116	2011-02-14	Budget	OCR	Sponsor
116	2011-02-14	Clinical trial agreement	OCR	Sponsor
116	2011-02-14	Clinical trial agreement	OCR	Sponsor
116	2011-02-15	Clinical trial agreement	Sponsor	OCR
116	2011-02-15	Clinical trial agreement	OCR	Sponsor
116	2011-02-16	Clinical trial agreement	OCR	USF Legar
116	2011-02-16	Clinical trial agreement	OCR	Sponsor
116	2011-02-16	Clinical trial agreement	OCR	Sponsor
116	2011-02-25	Clinical trial agreement	OCR	PI
116	2011-03-11	Clinical trial agreement	OCR	Sponsor
117	2012-01-13	Clinical trial agreement	P&L	OCR
117	2012-01-13	Clinical trial agreement	Sponsor	OCR
117	2012-01-13	Clinical trial agreement	Sponsor	OCR
117	2012-01-17	Clinical trial agreement	Sponsor	OCR
117	2012-01-25	Clinical trial agreement	Sponsor	OCR
117	2012-01-25	Clinical trial agreement	Sponsor	OCR
117	2012-01-25	Clinical trial agreement	OCR	USF Legar
117	2012-02-01	Clinical trial agreement	USF Legal	OCR
117	2012-02-24	Clinical trial agreement	OCR	Sponsor
117	2012-03-19	Clinical trial agreement	OCR	PI
117	2012-03-22	Clinical trial agreement	OCR	Sponsor
117	2012-03-22	Clinical trial agreement	OCR	Sponsor
117	2012-04-09	Clinical trial agreement	Sponsor	OCR
117	2012-04-09	Clinical trial agreement	Sponsor	OCR
118	2011-01-31	Clinical trial agreement	PI	OCR
118	2011-01-31	Budget	PI	OCR
118	2011-01-31	Clinical trial agreement	PI	OCR
118	2011-02-10	Clinical trial agreement	OCR	USF Legar
118	2011-02-14	Clinical trial agreement	USF Legal	OCR
118	2011-02-14	Budget	OCR	PI
118	2011-02-14	Clinical trial agreement	OCR	Sponsor
118	2011-02-15	Clinical trial agreement	OCR	Sponsor
118	2011-02-15	Budget	OCR	Sponsor
118	2011-04-01	Clinical trial agreement	OCR	Sponsor
118	2011-05-11	Clinical trial agreement	OCR	Sponsor
119	2012-01-05	Clinical trial agreement	P&L	OCR
119	2012-01-05	Budget	Sponsor	OCR
119	2012-01-05	Clinical trial agreement	Sponsor	OCR
119	2012-01-06	Clinical trial agreement	Sponsor	USF Legar
119	2012-01-09	Clinical trial agreement	USF Legal	OCR
119	2012-01-09	Clinical trial agreement	OCR	Sponsor
119	2012-01-20	Clinical trial agreement	USF Legal	OCR
119	2012-01-20	Clinical trial agreement	OCR	Sponsor
119	2012-01-30	Budget	OCR	Sponsor
119	2012-03-01	Budget	Sponsor	OCR
119	2012-04-10	Clinical trial agreement	OCR	Sponsor
120	2011-03-07	Budget	Sponsor	OCR
120	2011-03-07	Clinical trial agreement	OCR	Sponsor
120	2011-04-21	Budget	Sponsor	OCR
120	2011-04-21	Clinical trial agreement	Sponsor	OCR
120	2011-05-06	Clinical trial agreement	OCR	Sponsor
120	2011-11-22	Clinical trial agreement	Sponsor	OCR
121	2011-04-15	Clinical trial agreement	PI	OCR
121	2011-04-19	Clinical trial agreement	PL	OCR
121	2011-04-20	Clinical trial agreement	OCR	USF Legar
121	2011-04-21	Clinical trial agreement	USF Legal	OCR
121	2011-04-21	Clinical trial agreement	USF Legal	OCR
121	2011-04-25	Clinical trial agreement	Sponsor	OCR
121	2011-05-01	Clinical trial agreement	OCR	Sponsor
121	2011-05-05	Clinical trial agreement	Sponsor	USF Legar
121	2011-05-06	Clinical trial agreement	USF Legal	PI
121	2011-05-09	Clinical trial agreement	OCR	Sponsor
121	2011-05-10	Clinical trial agreement	Sponsor	OCR
122	2011-10-06	Clinical trial agreement	Sponsor	OCR
122	2012-02-09	Clinical trial agreement	Sponsor	USF Legar
122	2012-02-10	Clinical trial agreement	USF Legal	OCR
122	2012-02-10	Clinical trial agreement	OCR	Sponsor
122	2012-04-24	Clinical trial agreement	Sponsor	OCR
122	2012-04-25	Clinical trial agreement	OCR	PI
122	2012-06-28	Clinical trial agreement	Sponsor	USF Legar
122	2012-07-03	Clinical trial agreement	OCR	PI
122	2012-07-12	Clinical trial agreement	OCR	Sponsor
122	2012-07-24	Clinical trial agreement	Sponsor	OCR
123	2011-10-11	Clinical trial agreement	Sponsor	OCR
123	2011-10-12	Clinical trial agreement	P&L	OCR
123	2011-10-12	Clinical trial agreement	OCR	USF Legar
123	2011-10-19	Clinical trial agreement	OCR	Sponsor
123	2011-11-04	Clinical trial agreement	OCR	Sponsor
123	2011-12-05	Budget	PL	PI
123	2011-12-15	Clinical trial agreement	USF Legal	Sponsor
123	2011-12-15	Budget	OCR	Sponsor
123	2011-12-15	Budget	OCR	Sponsor
123	2011-12-21	Budget	OCR	Sponsor
123	2012-01-04	Budget	OCR	Sponsor
123	2012-01-20	Clinical trial agreement	OCR	Sponsor
123	2012-01-30	Clinical trial agreement	OCR	PI
123	2012-02-08	Clinical trial agreement	OCR	Sponsor
123	2012-02-16	Clinical trial agreement	Sponsor	OCR
124	2011-10-07	Clinical trial agreement	OCR	OCR
124	2011-10-11	Clinical trial agreement	OCR	OCR
124	2011-10-12	Clinical trial agreement	OCR	USF Legar
124	2011-10-19	Clinical trial agreement	OCR	Sponsor
124	2011-12-09	Budget	PL	PI
124	2012-05-10	Clinical trial agreement	OCR	Sponsor
124	2012-05-15	Budget	PL	Sponsor
124	2012-06-01	Budget	PL	Sponsor
124	2012-06-26	Clinical trial agreement	OCR	Sponsor
124	2012-06-27	Clinical trial agreement	OCR	Sponsor
124	2012-07-10	Clinical trial agreement	OCR	PI
124	2012-07-12	Clinical trial agreement	OCR	DSR
124	2012-07-13	Clinical trial agreement	OCR	Sponsor
125	2010-03-17	Clinical trial agreement	OCR	USF Legar
125	2010-11-10	Clinical trial agreement	P&L	OCR
125	2010-11-10	Clinical trial agreement	Sponsor	OCR
125	2010-11-15	Clinical trial agreement	OCR	USF Legar
125	2010-11-15	Clinical trial agreement	OCR	OCR
125	2010-11-18	Budget	Sponsor	PI
125	2010-12-15	Clinical trial agreement	OCR	Sponsor
125	2010-12-21	Clinical trial agreement	Sponsor	OCR
125	2010-12-22	Clinical trial agreement	OCR	Sponsor
125	2011-01-12	Clinical trial agreement	OCR	Sponsor
125	2011-02-01	Budget	Sponsor	OCR
125	2011-02-03	Clinical trial agreement	OCR	Sponsor
125	2011-02-15	Clinical trial agreement	Sponsor	OCR
125	2011-03-17	Clinical trial agreement	OCR	USF Legar
125	2011-03-21	Clinical trial agreement	USF Legal	OCR
125	2011-03-22	Clinical trial agreement	OCR	Sponsor
125	2011-04-01	Clinical trial agreement	OCR	Sponsor
125	2011-04-01	Clinical trial agreement	OCR	DSR
125	2011-04-06	Clinical trial agreement	OCR	Sponsor
126	2011-08-03	Clinical trial agreement	Sponsor	OCR
126	2011-08-04	Clinical trial agreement	USF Legal	OCR
126	2011-08-04	Clinical trial agreement	OCR	USF Legar
126	2011-08-08	Clinical trial agreement	USF Legal	Sponsor
126	2011-08-15	Clinical trial agreement	Sponsor	P&L
126	2011-08-18	Clinical trial agreement	P&L	Sponsor
126	2011-11-02	Budget	OCR	Sponsor
126	2011-11-02	Budget	OCR	Sponsor
126	2011-12-02	Clinical trial agreement	OCR	PI
126	2011-12-15	Clinical trial agreement	OCR	Sponsor
127	2012-01-06	Budget	Sponsor	OCR
127	2012-01-06	Clinical trial agreement	Sponsor	OCR
127	2012-01-09	Clinical trial agreement	OCR	USF Legar
127	2012-01-11	Clinical trial agreement	OCR	Sponsor
127	2012-03-28	Clinical trial agreement	OCR	Sponsor
127	2012-04-02	Budget	Sponsor	OCR
127	2012-04-02	Clinical trial agreement	OCR	Sponsor
127	2012-04-13	Clinical trial agreement	OCR	PI
127	2012-04-18	Clinical trial agreement	OCR	Sponsor
127	2012-04-30	Clinical trial agreement	Sponsor	OCR
128	2011-03-08	Budget	Sponsor	OCR
128	2011-03-10	Budget	USF Legal	OCR
128	2011-03-10	Budget	OCR	USF Legar
128	2011-03-10	Budget	OCR	Sponsor
128	2011-03-23	Budget	OCR	Sponsor
128	2011-04-19	Budget	Sponsor	PL
128	2011-04-20	Budget	PL	Sponsor
128	2011-06-08	Clinical trial agreement	OCR	USF Legar
128	2011-06-09	Clinical trial agreement	OCR	DSR
128	2011-06-10	Clinical trial agreement	OCR	Sponsor
128	2011-06-21	Clinical trial agreement	Sponsor	OCR
128	2011-08-16	Budget	Sponsor	OCR
129	2011-04-06	Clinical trial agreement	OCR	USF Legar
129	2011-04-07	Clinical trial agreement	USF Legal	OCR
129	2011-04-07	Clinical trial agreement	Sponsor	OCR
129	2011-04-07	Clinical trial agreement	OCR	Sponsor
129	2011-04-13	Budget	Sponsor	PI
129	2011-04-13	Clinical trial agreement	OCR	Sponsor
129	2011-04-14	Clinical trial agreement	OCR	USF Legar
129	2011-05-05	Clinical trial agreement	OCR	Sponsor
129	2011-05-18	Budget	Sponsor	OCR
130	2011-07-22	Budget	OCR	Sponsor
130	2011-07-29	Budget	OCR	Sponsor
131	2011-02-07	Budget	Sponsor	OCR
131	2011-02-07	Clinical trial agreement	Sponsor	OCR
131	2011-02-10	Clinical trial agreement	OCR	USF Legar
131	2011-02-14	Clinical trial agreement	USF Legal	OCR
131	2011-02-14	Clinical trial agreement	OCR	Sponsor
131	2011-03-16	Clinical trial agreement	Sponsor	OCR
131	2011-03-16	Clinical trial agreement	OCR	Sponsor
131	2011-03-29	Clinical trial agreement	Sponsor	OCR
131	2011-03-30	Budget	OCR	PI
131	2011-04-05	Budget	Sponsor	OCR
131	2011-04-12	Clinical trial agreement	OCR	Sponsor
131	2011-04-19	Clinical trial agreement	Sponsor	OCR
131	2011-05-11	Clinical trial agreement	OCR	Sponsor
131	2011-06-13	Budget	Sponsor	OCR
131	2011-06-13	Clinical trial agreement	Sponsor	OCR
131	2011-06-13	Clinical trial agreement	OCR	Sponsor
131	2011-06-21	Clinical trial agreement	Sponsor	USF Legar
131	2011-06-27	Clinical trial agreement	OCR	Sponsor
131	2011-06-29	Budget	Sponsor	OCR
131	2011-06-30	Clinical trial agreement	Sponsor	OCR
132	2011-05-11	Budget	Sponsor	OCR
132	2011-05-11	Clinical trial agreement	Sponsor	OCR
132	2011-05-13	Clinical trial agreement	OCR	USF Legar
132	2011-05-19	Clinical trial agreement	USF Legal	OCR
132	2011-05-19	Clinical trial agreement	OCR	Sponsor
132	2011-06-14	Clinical trial agreement	OCR	Sponsor
132	2011-06-22	Budget	Sponsor	OCR
132	2011-06-22	Clinical trial agreement	OCR	Sponsor
132	2011-06-23	Budget	OCR	PL
132	2011-06-23	Clinical trial agreement	OCR	PI
132	2011-06-23	Clinical trial agreement	OCR	USF Legar
132	2011-06-27	Clinical trial agreement	OCR	Sponsor
132	2011-06-28	Clinical trial agreement	OCR	Sponsor
132	2011-06-29	Clinical trial agreement	OCR	Sponsor
132	2011-07-19	Clinical trial agreement	Sponsor	OCR
133	2011-10-04	Clinical trial agreement	P&L	OCR
133	2011-10-04	Budget	Sponsor	OCR
133	2011-10-04	Clinical trial agreement	Sponsor	OCR
133	2011-10-04	Budget	OCR	OCR
133	2011-10-12	Budget	OCR	Sponsor
133	2011-10-12	Budget	OCR	Sponsor
133	2011-10-12	Budget	Sponsor	OCR
133	2011-10-14	Clinical trial agreement	OCR	USF Legar
133	2011-10-19	Clinical trial agreement	OCR	Sponsor
133	2011-10-27	Clinical trial agreement	OCR	USF Legar
133	2011-10-28	Clinical trial agreement	OCR	PI
133	2011-11-03	Clinical trial agreement	OCR	Sponsor
133	2011-11-18	Clinical trial agreement	OCR	OCR
134	2011-12-15	Clinical trial agreement	Sponsor	OCR
134	2011-12-19	Clinical trial agreement	Sponsor	OCR
134	2011-12-20	Clinical trial agreement	OCR	USF Legar
134	2012-01-04	Clinical trial agreement	OCR	PI
134	2012-01-18	Clinical trial agreement	OCR	OCR
135	2012-03-07	Clinical trial agreement	Sponsor	OCR
135	2012-03-07	Budget	Sponsor	OCR
135	2012-03-07	Clinical trial agreement	Sponsor	OCR
135	2012-03-15	Clinical trial agreement	OCR	USF Legar
135	2012-03-22	Clinical trial agreement	OCR	Sponsor
135	2012-03-29	Clinical trial agreement	OCR	Sponsor
135	2012-04-27	Clinical trial agreement	OCR	Sponsor
135	2012-06-14	Clinical trial agreement	OCR	OCR
135	2012-06-29	Clinical trial agreement	OCR	Sponsor
135	2012-07-24	Clinical trial agreement	Sponsor	OCR
136	2010-12-09	Budget	PI	OCR
136	2011-03-10	Clinical trial agreement	PI	OCR
136	2011-03-22	Clinical trial agreement	OCR	USF Legar
136	2011-03-24	Clinical trial agreement	PL	OCR
136	2011-03-25	Budget	Sponsor	OCR
136	2011-03-31	Clinical trial agreement	USF Legal	OCR
136	2011-03-31	Clinical trial agreement	OCR	Sponsor
136	2011-04-12	Clinical trial agreement	Sponsor	OCR
136	2011-04-18	Clinical trial agreement	OCR	Sponsor
136	2011-04-20	Clinical trial agreement	OCR	Sponsor
136	2011-05-04	Clinical trial agreement	Sponsor	OCR
136	2011-05-12	Clinical trial agreement	OCR	Sponsor
136	2011-05-24	Clinical trial agreement	Sponsor	OCR
136	2011-06-01	Budget	Sponsor	OCR
136	2011-06-02	Clinical trial agreement	OCR	PL
136	2011-06-20	Clinical trial agreement	Sponsor	OCR
